# Supplementary material for: Dexamethasone and Monophosphoryl Lipid A Induce a Distinctive Profile on Monocyte-Derived Dendritic Cells through Transcriptional Modulation of Genes Associated With Essential Processes of the Immune Response
Source: Front Immunol. 2017 Oct 23;8:1350. doi: 10.3389/fimmu.2017.01350 (PMC5660598; doi:10.3389/fimmu.2017.01350)
Supplement: Table S1 — Demographic characterization of donors. [file Table_1.XLSX]

## Sheet: Table S1
Donor ID	Gender	Age	Experiment
HC3	F	45	Microarray analysis
HC4	F	45	Microarray analysis
HC5	F	52	Microarray analysis
HC6	F	42	Microarray analysis
HC7	F	46	Microarray analysis
HC9	F	53	Microarray analysis
HC10	F	49	Microarray analysis
HC11	F	40	Microarray analysis
HC12	F	35	Microarray analysis
HC15	F	48	Microarray analysis
HC16-1	F	19	real time PCR and phenotypic analysis
HC16-2	F	25	real time PCR and phenotypic analysis
HC16-3	F	36	real time PCR and phenotypic analysis
HC16-4	M	24	real time PCR and phenotypic analysis
HC16-5	F	21	real time PCR and phenotypic analysis
HC16-6	M	27	real time PCR and phenotypic analysis
HC16-7	F	42	real time PCR and phenotypic analysis
HC16-8	F	21	real time PCR and phenotypic analysis
HC16-9	F	26	real time PCR and phenotypic analysis
HC16-10	M	31	real time PCR and phenotypic analysis
