# Supplementary material for: Dexamethasone and Monophosphoryl Lipid A Induce a Distinctive Profile on Monocyte-Derived Dendritic Cells through Transcriptional Modulation of Genes Associated With Essential Processes of the Immune Response
Source: Front Immunol. 2017 Oct 23;8:1350. doi: 10.3389/fimmu.2017.01350 (PMC5660598; doi:10.3389/fimmu.2017.01350)
Supplement: Table S2 — Primer sequences of target genes. [file Table_2.XLSX]

## Sheet: Primers
	Gene ID	Primers	Sequence (5'->3')
1	C1QA	Forward primer	CAGGCATCCAAGGCCTTAAA
		Reverse primer	TCGGCTGGTCCTTGATGTTT
2	CD32	Forward primer	GGCTGTATTGGTTGGAGTGT
		Reverse primer	AAGGGGCACTCACTCTACAT
3	MERTK	Forward primer	CCAAGGGAGTGCAGATCAACATCA
		Reverse primer	AACCAGGAACCCAGGAGATCAGAA
4	ZBTB16/PLZF	Forward primer	AAGCTGCACAGTGGGATGAAGA
		Reverse primer	CACCGCACTGATCACAGACAAAG
5	FOXO3	Forward primer	AGCAACATGGGCTTGAGTGAGT
		Reverse primer	ATGACGGGCAGGTTTGCACTA
6	CD163	Forward primer	TGGTCAACTTCGCCTGGTAA
		Reverse primer	TGAGCAGAACCAGTGGCATT
7	JAG1	Forward primer	AGGCCGTTGCTGACTTAGAA
		Reverse primer	TGAGATGCGGCACTCGATTT
8	CCL17	Forward primer	TGCTGCCTGGAGTACTTCAA
		Reverse primer	CTGCCCTGCACAGTTACAAA
9	IDO1	Forward primer	GCAGCGTCTTTCAGTGCTTT
		Reverse primer	ACTCACGGACTGAGGGATTT
10	IL10	Forward primer	TGGGTTGCCAAGCCTTGTCT
		Reverse primer	TCCACGGCCTTGCTCTTGTT
11	GILZ	Forward primer	CAAGATCGAACAGGCCATGGA
		Reverse primer	GCTTGCCAGGGTCTTCAACA
12	FPR1	Forward primer	GTCCATCGTTGCTGTCAGTT
		Reverse primer	ACGGATTCTGACTGTGGCTA
13	NCF1	Forward primer	AAGAGTACCGCGACAGACAT
		Reverse primer	CAGCCTCGCTTTGCTTTCAT
14	MT1	Forward primer	TTGCTCGAAATGGACCCCAACT
		Reverse primer	TTGCAGGAGGTGCATTTGCACT
15	DCR3	Forward primer	CTACACGCAGTTCTGGAAACTACCT
		Reverse primer	GATGCGTGCTCCAAGCAGAAA
16	SLC39A8	Forward primer	CACTCGACAAGCCTTGCTAT
		Reverse primer	GCCTCCAGCAAGTGCAAATA
17	C1QTNF1	Forward primer	GAACGTGAGAACGCCATCTT
		Reverse primer	TCTCACTGAATGCCAAAGCC
18	SOD2	Forward primer	GGCTCCGGTTTTGGGGTATCT
		Reverse primer	GGTGACGTTCAGGTTGTTCACGTA
19	C1DC	Forward primer	GAAGGCGTCACAGAAACAGT
		Reverse primer	GAGGCATGACAAACCAGCAA
20	CCL22	Forward primer	TATGAGTCTGAGCCCCTCAA
		Reverse primer	GTCTGAAGCCTTTCCTGGTT
21	MMP12	Forward primer	ACACACCTGACATGAACCGT
		Reverse primer	CCAAAATGTCAGCCATGCCT
22	ZNF366/DCSCRIPT	Forward primer	GGAATTCAACCGGATGCACA
		Reverse primer	CCCTTCAGGGTGAATTTGCT
23	FCER1A	Forward primer	TATGAGTCTGAGCCCCTCAA
		Reverse primer	GTCTGAAGCCTTTCCTGGTT
24	IL12	Forward primer	GCAGGCCCTGAATTTCAACA
		Reverse primer	ACTGCCCGAATTCTGAAAGC
25	GAPDH	Forward primer	AAGGTGAAGGTCGGAGTCAAC
		Reverse primer	CTTGACGGTGCCATGGAATTTG
26	r18S	Forward primer	GTAACCCGTTGAACCCCATT
		Reverse primer	CCATCCAATCGGTAGTAGCG
