# Supplementary material for: Dexamethasone and Monophosphoryl Lipid A Induce a Distinctive Profile on Monocyte-Derived Dendritic Cells through Transcriptional Modulation of Genes Associated With Essential Processes of the Immune Response
Source: Front Immunol. 2017 Oct 23;8:1350. doi: 10.3389/fimmu.2017.01350 (PMC5660598; doi:10.3389/fimmu.2017.01350)
Supplement: Table S3 — Differentially expressed (DE) genes found on DM-DCs. [file Table_3.XLSX]

## Sheet: DE genes
GeneID	EntrezReannotated	FDR (vs untreated DCs)	Fold change (vs untreated DCs)	Cluster
CD163	9332	0	4.83612	Cluster 4
CD163	9332	0	4.76551	Cluster 4
MT1G	4495	0	4.35091	Cluster 6
MT1H	4496	0	4.23454	Cluster 6
MT1E	4493	0	3.12816	Cluster 6
C1QTNF1	114897	0	2.99506	Cluster 6
MT2A	4502	1.72231e-05	2.97619	Cluster 6
MT1M	4499	1.44333e-05	2.92719	Cluster 6
CD163	9332	0	2.70983	Cluster 4
MT1A	4489	1.44333e-05	2.63313	Cluster 6
MAFB	9935	0	2.59697	Cluster 4
MT1X	4501	1.27142e-05	2.49017	Cluster 6
ADORA3	140	0	2.45393	Cluster 4
FCGR2A	2212	0	2.43278	Cluster 4
FCGR2A	2212	0	2.42325	Cluster 4
IFITM3	10410	1.44333e-05	2.39267	Cluster 5
TSC22D3	1831	0	2.33195	Cluster 4
MT1F	4494	2.22531e-05	2.30124	Cluster 6
S100A9	6280	0	2.28733	Cluster 4
C1QA	712	0	2.28598	Cluster 4
OLFML2B	25903	0	2.2782	Cluster 6
TSC22D3	1831	0	2.23454	Cluster 4
IFI6	2537	9.47605e-05	2.2163	Cluster 5
ALOX15B	247	0	2.18607	Cluster 6
DDIT4	54541	0	2.16806	Cluster 4
NCF1	653361	1.72231e-05	2.13272	Cluster 6
FCGR2B	2213	0	2.10421	Cluster 4
SOD2	6648	0.000133578	2.07265	Cluster 2
IFI27	3429	0.00212788	2.07006	Cluster 5
GLDN	342035	0	2.05233	Cluster 4
TNFRSF6B	8771	0	2.04266	Cluster 6
ADAMDEC1	27299	0	2.0214	Cluster 6
SLC1A3	6507	0	2.00061	Cluster 6
CD14	929	0.000241182	1.99477	Cluster 4
CEBPD	1052	0	1.98507	Cluster 4
SOD2	6648	2.92185e-05	1.95471	Cluster 2
SLC16A10	117247	0	1.95225	Cluster 6
ETS2	2114	0	1.94847	Cluster 4
PLTP	5360	1.27142e-05	1.90991	Cluster 4
MERTK	10461	0	1.88763	Cluster 4
MYC	4609	0	1.88195	Cluster 6
HSPA7	3310	0	1.87043	Cluster 4
SLC39A8	64116	3.58432e-05	1.86778	Cluster 6
IFITM2	10581	0.000133982	1.85987	Cluster 5
FCGR2B	2213	0	1.85771	Cluster 4
NCF1C	653361	9.61398e-05	1.85594	Cluster 6
PIK3IP1	113791	0	1.84998	Cluster 4
CCL8	6355	0.0268284	1.84029	Cluster 5
FPR1	2357	5.38651e-05	1.83757	Cluster 6
MFGE8	4240	0.000129743	1.83064	Cluster 6
ISG20	3669	0.000721805	1.82164	Cluster 5
CFB	629	0.000515788	1.81352	Cluster 2
ALOX15B	247	4.90967e-06	1.80946	Cluster 6
MS4A4A	51338	0	1.79409	Cluster 4
TNFAIP6	7130	0.0028751	1.77988	Cluster 2
RNASE1	6035	0.000172506	1.76876	Cluster 4
TFPI	7035	0	1.75599	Cluster 6
ADORA3	140	0.000138109	1.75221	Cluster 4
SLC39A8	64116	0.000241182	1.73276	Cluster 6
TNFRSF6B	8771	1.72231e-05	1.72668	Cluster 6
IFITM1	8519	0.00690193	1.71102	Cluster 5
CCL5	6352	0.0105284	1.70881	Cluster 2
RGL1	23179	4.90967e-06	1.70657	Cluster 4
MX1	4599	0.0101514	1.69939	Cluster 5
CCL23	6368	0.0104651	1.69904	Cluster 4
CCL18	6362	0.00335558	1.69343	Cluster 4
TFPI	7035	0	1.69226	Cluster 6
CCL5	6352	0.00461829	1.68551	Cluster 2
RNASE1	6035	0.00128795	1.68073	Cluster 4
SLAMF1	6504	1.44333e-05	1.6795	Cluster 6
MS4A6A	64231	0.000726423	1.67804	Cluster 4
MYC	4609	0	1.67634	Cluster 4
TPST1	8460	0	1.66954	Cluster 6
ISG15	9636	0.0252985	1.66381	Cluster 5
IFI44L	10964	0.0451816	1.65309	Cluster 5
SEMA4A	64218	5.24654e-05	1.64939	Cluster 4
LYSMD2	256586	0	1.63886	Cluster 6
IDO1	3620	0.0246631	1.6388	Cluster 2
MRC1L1	414308	0.000304631	1.63404	Cluster 4
C1QC	714	1.72231e-05	1.62261	Cluster 4
IRAK3	11213	0	1.61736	Cluster 6
RPL23AP7	284942	0.000499774	1.61398	Cluster 6
MTMR11	10903	4.90967e-06	1.61015	Cluster 4
MS4A6A	64231	0.0019845	1.60247	Cluster 4
IFIT1	3434	0.0898804	1.5963	Cluster 5
EPSTI1	94240	0.0050191	1.59421	Cluster 5
IL7R	3575	0.00123017	1.59341	Cluster 2
MERTK	10461	0	1.59182	Cluster 4
CTSC	1075	0.00116676	1.59129	Cluster 4
S100A8	6279	9.62033e-05	1.59054	Cluster 6
CXCL10	3627	0.142645	1.58593	Cluster 5
MS4A7	58475	2.70772e-05	1.58065	Cluster 4
C1QB	713	7.27427e-05	1.57906	Cluster 4
SAP30	8819	0	1.5787	Cluster 4
THBS1	7057	0.00310202	1.57622	Cluster 6
SLCO2B1	11309	7.27427e-05	1.57182	Cluster 4
SPRY1	10252	0.00165713	1.57162	Cluster 6
IL7R	3575	0.000543007	1.56703	Cluster 2
IDO1	3620	0.0235331	1.56511	Cluster 2
FAH	2184	0	1.56423	Cluster 4
PDK4	5166	0.000575234	1.56279	Cluster 4
TBXAS1	6916	2.22531e-05	1.56206	Cluster 4
CXCL5	6374	0	1.5561	Cluster 6
SH3PXD2B	285590	0	1.5521	Cluster 4
MMP19	4327	0	1.55183	Cluster 6
IL1B	3553	0.00504817	1.54701	Cluster 2
RILPL2	196383	0	1.54679	Cluster 6
GPR183	1880	1.72231e-05	1.54029	Cluster 6
CD14	929	0.00970168	1.53978	Cluster 4
TCN2	6948	4.90967e-06	1.53862	Cluster 4
CRISPLD2	83716	0	1.53296	Cluster 4
FCGR2A	2212	0	1.53085	Cluster 4
ENPP4	22875	0	1.52682	Cluster 6
MERTK	10461	0	1.51905	Cluster 6
IRS2	8660	0	1.51866	Cluster 4
AIF1	199	0.000887037	1.51855	Cluster 4
RILPL2	196383	0	1.51702	Cluster 6
FILIP1L	11259	0	1.51608	Cluster 6
EPB41L3	23136	1.27142e-05	1.50929	Cluster 6
CCL23	6368	0.0232324	1.50796	Cluster 4
ADAMDEC1	27299	6.66281e-05	1.50751	Cluster 6
ZBTB16		0.00333681	1.50727	Cluster 6
SLCO2B1	11309	0.000307137	1.50645	Cluster 4
CD24	100133941	0.00351352	1.50293	Cluster 4
KLF9	687	0	1.49733	Cluster 4
IFI44	10561	0.0119373	1.48017	Cluster 5
AIF1	199	0.00286868	1.47921	Cluster 4
GIMAP7	168537	0.00147652	1.45963	Cluster 4
MS4A4A	51338	0	1.44964	Cluster 4
CCL26	10344	0.0302442	1.44093	Cluster 4
IFIT3	3437	0.127278	1.43546	Cluster 5
TNFAIP3	7128	0.0018651	1.4247	Cluster 2
CXCR4	7852	0.0526456	1.41842	Cluster 2
MX2	4600	0.0436451	1.4124	Cluster 5
CFH	3075	0.000154655	1.41015	Cluster 4
CCL13	6357	0.073941	1.38076	Cluster 4
IFIT3	3437	0.170185	1.37157	Cluster 5
PMP22	5376	0.00440416	1.36012	Cluster 4
CFH	3075	0.000489768	1.34403	Cluster 4
F13A1	2162	0.12761	1.34216	Cluster 4
CD38	952	0.0358054	1.34156	Cluster 2
RGS1	5996	0.0747052	1.33468	Cluster 2
EIF2AK2	5610	0.0187746	1.31762	Cluster 5
MCOLN2	255231	0.0330285	1.31547	Cluster 2
STAT1	6772	0.0862113	1.31215	Cluster 5
CLEC4GP1	440508	0.0519177	1.29712	Cluster 4
IRF7	3665	0.0477771	1.29288	Cluster 5
LY6E	4061	0.0899423	1.2871	Cluster 5
HLA-DOA	3111	0.0296698	1.28434	Cluster 4
C17orf58	284018	0.0518434	1.28291	Cluster 2
STAT1	6772	0.11695	1.27997	Cluster 5
IFIT2	3433	0.343396	1.27289	Cluster 5
IRF7	3665	0.0929023	1.27009	Cluster 5
XAF1	54739	0.0587798	1.26784	Cluster 5
OAS1	4938	0.189332	1.26609	Cluster 5
CYP27B1	1594	0.102955	1.258	Cluster 2
LGMN	5641	0.190482	1.256	Cluster 4
CCL15	6358	0.173333	1.25514	Cluster 4
OAS1	4938	0.194988	1.24937	Cluster 5
NT5C3	51251	0.165007	1.2393	Cluster 5
IFIH1	64135	0.0822447	1.23738	Cluster 5
OASL	8638	0.200939	1.23537	Cluster 5
AP2A2	161	0.0120782	1.22407	Cluster 4
CCL15	6358	0.196053	1.22151	Cluster 4
NT5C3	51251	0.215458	1.19511	Cluster 5
CXCR4	7852	0.360113	1.19332	Cluster 2
BTG1	694	0.256826	1.14627	Cluster 2
RSAD2	91543	0.492691	1.13503	Cluster 5
GBP1	2633	0.458142	1.13109	Cluster 2
GBP4	115361	0.455488	1.12974	Cluster 5
GBP1	2633	0.54989	1.12136	Cluster 2
STAB1	23166	0.476332	1.11297	Cluster 4
FAM60A	58516	0.399912	1.10073	Cluster 2
BIRC3	330	0.534431	1.09894	Cluster 5
LAD1	3898	0.660239	1.09851	Cluster 2
CD80	941	0.501678	1.08207	Cluster 2
TNFSF10	8743	0.671144	1.0799	Cluster 5
MYO1G	64005	0.699849	1.06384	Cluster 2
NUP62	23636	0.715867	1.06029	Cluster 2
IL8	3576	0.796402	1.05672	Cluster 2
C15orf48	84419	0.717112	1.0534	Cluster 2
SEPP1	6414	0.83058	1.04051	Cluster 4
C15orf48	84419	0.823381	1.03647	Cluster 2
NEURL3	93082	0.885662	1.00301	Cluster 2
SOCS2	8835	0.818882	-1.0216	Cluster 2
CHST13	166012	0.834757	-1.02241	Cluster 4
CCR7	1236	0.805383	-1.04384	Cluster 2
HSD11B1	3290	0.707896	-1.05356	Cluster 2
BASP1	10409	0.274717	-1.1341	Cluster 2
CCL3L3	414062	0.502712	-1.13486	Cluster 2
MARCKSL1	65108	0.251171	-1.17922	Cluster 2
LAMP3	27074	0.0862113	-1.19235	Cluster 2
HSD11B1	3290	0.148414	-1.19322	Cluster 2
CCL19	6363	0.255272	-1.2038	Cluster 2
WARS	7453	0.076336	-1.21615	Cluster 2
HSD11B1	3290	0.0874829	-1.23757	Cluster 2
WARS	7453	0.0231469	-1.26513	Cluster 2
TUBA1A	7846	0.00887446	-1.28448	Cluster 3
SPP1	6696	0.0179168	-1.30663	Cluster 3
SPP1	6696	0.0322555	-1.30782	Cluster 3
LAMP3	27074	0.0795928	-1.33995	Cluster 2
FAM129A	116496	1.72231e-05	-1.3782	Cluster 3
C17orf87	388325	4.90967e-06	-1.38693	Cluster 3
GNLY	10578	4.43401e-05	-1.40443	Cluster 3
CD83	9308	0.00236391	-1.42473	Cluster 3
PHLDA1	22822	0.000147755	-1.44245	Cluster 3
CD83	9308	0.00146247	-1.44459	Cluster 3
FAM129A	116496	0	-1.4609	Cluster 3
TUBB2B	347733	0.00190061	-1.46509	Cluster 3
ACOT7	11332	1.72231e-05	-1.46519	Cluster 3
CCL22	6367	0.0132085	-1.48372	Cluster 3
CLC	1178	0.000513729	-1.48907	Cluster 3
LOC645166	4046	2.70772e-05	-1.50633	Cluster 3
VASH1	22846	1.72231e-05	-1.50678	Cluster 1
FSCN1	6624	1.72231e-05	-1.50826	Cluster 3
DHRS9	10170	0.00130103	-1.51004	Cluster 1
TMEM91	641649	2.22531e-05	-1.51472	Cluster 1
CR604709	339192	0	-1.51722	Cluster 3
FABP5	2171	4.90967e-06	-1.52737	Cluster 3
GPT	2875	0	-1.52918	Cluster 1
LSP1	4046	0.00267281	-1.53723	Cluster 3
TTC36	143941	0	-1.53967	Cluster 3
CEBPA	1050	0	-1.54572	Cluster 1
ECM1	1893	0	-1.54792	Cluster 1
ATP1B1	481	0	-1.55216	Cluster 3
NRGN	4900	1.44333e-05	-1.55599	Cluster 1
DHRS11	79154	0	-1.57257	Cluster 3
NCRNA00152	541471	4.90967e-06	-1.57338	Cluster 1
C1orf54	79630	0	-1.5819	Cluster 3
ATP1B1	481	0	-1.58918	Cluster 3
FLJ00310	NA	4.90967e-06	-1.59015	Cluster 3
CDR2L	30850	7.27427e-05	-1.60937	Cluster 1
DHRS9	10170	0.000469863	-1.61331	Cluster 1
AK090694	NA	0	-1.6326	Cluster 3
NDRG2	57447	0	-1.63703	Cluster 1
EGR2	1959	1.72231e-05	-1.63902	Cluster 3
ZNF366	167465	0	-1.64156	Cluster 3
TREM2	54209	0	-1.64332	Cluster 1
DHRS11	79154	0	-1.66629	Cluster 3
CD52	1043	1.72231e-05	-1.6695	Cluster 1
KIAA1671	85379	1.72231e-05	-1.68127	Cluster 3
ESPNL	339768	0	-1.68816	Cluster 3
ILMN_1676042	NA	0.00199468	-1.69499	Cluster 1
GSTT1	2952	0	-1.71415	Cluster 1
CRIP1	1396	1.27142e-05	-1.71593	Cluster 3
ALOX15	246	0.00018365	-1.71719	Cluster 1
SLC27A3	11000	0	-1.73228	Cluster 1
EVL	51466	1.27142e-05	-1.73277	Cluster 1
NDRG2	57447	0	-1.79484	Cluster 1
PALLD	23022	0	-1.79919	Cluster 3
CLDN1	9076	1.44333e-05	-1.88123	Cluster 3
TACSTD2	4070	0	-1.92179	Cluster 3
AGPAT9	84803	0	-1.97912	Cluster 3
RAP1GAP	5909	0	-2.05345	Cluster 1
CD1C	911	0	-2.10758	Cluster 3
MMP12	4321	9.60931e-06	-2.26928	Cluster 3
FCER1A	2205	0	-2.45269	Cluster 3
MMP12	4321	0	-2.52263	Cluster 3
CD1B	910	0	-3.02891	Cluster 3
