# Supplementary material for: Dexamethasone and Monophosphoryl Lipid A Induce a Distinctive Profile on Monocyte-Derived Dendritic Cells through Transcriptional Modulation of Genes Associated With Essential Processes of the Immune Response
Source: Front Immunol. 2017 Oct 23;8:1350. doi: 10.3389/fimmu.2017.01350 (PMC5660598; doi:10.3389/fimmu.2017.01350)
Supplement: Table S4 — Functional and pathway analysis of DE genes found on DM-DCs. [file Table_4.XLSX]

## Sheet: Dataset
Exp False Discovery Rate	Exp Fold Change	Gene ID	Gene Symbol	Entrez Gene Name	Location	Type(s)
0.394	1.015	NCRNA00181	A1BG-AS1	A1BG antisense RNA 1	Other	other
0.889	-1.001	A1CF	A1CF	APOBEC1 complementation factor	Nucleus	other
0.811	-1.003	A1CF	A1CF	APOBEC1 complementation factor	Nucleus	other
0.659	1.055	A2M	A2M	alpha-2-macroglobulin	Extracellular Space	transporter
0.746	-1.006	A3GALT2	A3GALT2	alpha 1,3-galactosyltransferase 2	Other	enzyme
0.558	1.024	A4GALT	A4GALT	alpha 1,4-galactosyltransferase	Cytoplasm	enzyme
0.637	-1.01	A4GNT	A4GNT	alpha-1,4-N-acetylglucosaminyltransferase	Cytoplasm	enzyme
0.176	-1.029	AAAS	AAAS	aladin WD repeat nucleoporin	Nucleus	other
0.569	-1.013	AACS	AACS	acetoacetyl-CoA synthetase	Cytoplasm	enzyme
0.772	1.006	AADAC	AADAC	arylacetamide deacetylase	Cytoplasm	enzyme
0.49	-1.014	AADACL2	AADACL2	arylacetamide deacetylase-like 2	Other	other
0.87	1.003	AADACL4	AADACL4	arylacetamide deacetylase-like 4	Other	other
0.8	1.004	AADAT	AADAT	aminoadipate aminotransferase	Cytoplasm	enzyme
0.73	-1.014	AADAT	AADAT	aminoadipate aminotransferase	Cytoplasm	enzyme
0.201	1.069	C9orf21	AAED1	AhpC/TSA antioxidant enzyme domain containing 1	Other	other
0.715	-1.01	AAGAB	AAGAB	alpha- and gamma-adaptin binding protein	Cytoplasm	other
0.92	1	AAK1	AAK1	AP2 associated kinase 1	Cytoplasm	kinase
0.798	-1.005	AAK1	AAK1	AP2 associated kinase 1	Cytoplasm	kinase
0.0138	-1.113	C11orf67	AAMDC	adipogenesis associated, Mth938 domain containing	Cytoplasm	other
0.0866	-1.062	AAMP	AAMP	angio associated migratory cell protein	Plasma Membrane	other
0.28	1.043	C20orf4	AAR2	AAR2 splicing factor homolog	Other	other
0.489	-1.05	AARS	AARS	alanyl-tRNA synthetase	Cytoplasm	enzyme
0.679	-1.02	AARS2	AARS2	alanyl-tRNA synthetase 2, mitochondrial	Cytoplasm	enzyme
0.294	-1.045	AARSD1	AARSD1	alanyl-tRNA synthetase domain containing 1	Nucleus	enzyme
0.631	1.015	AASDH	AASDH	aminoadipate-semialdehyde dehydrogenase	Other	enzyme
0.795	1.008	AASDHPPT	AASDHPPT	aminoadipate-semialdehyde dehydrogenase-phosphopantetheinyl transferase	Cytoplasm	enzyme
0.336	1.013	AASS	AASS	aminoadipate-semialdehyde synthase	Cytoplasm	enzyme
0.00683	1.1	AATF	AATF	apoptosis antagonizing transcription factor	Nucleus	transcription regulator
0.919	-1	AATK	AATK	apoptosis-associated tyrosine kinase	Cytoplasm	kinase
0.641	1.021	AATK	AATK	apoptosis-associated tyrosine kinase	Cytoplasm	kinase
0.701	1.006	AATK	AATK	apoptosis-associated tyrosine kinase	Cytoplasm	kinase
0.881	1.002	ABAT	ABAT	4-aminobutyrate aminotransferase	Cytoplasm	enzyme
0.0113	-1.059	ABAT	ABAT	4-aminobutyrate aminotransferase	Cytoplasm	enzyme
0.037	1.126	ABCA1	ABCA1	ATP binding cassette subfamily A member 1	Plasma Membrane	transporter
0.685	-1.007	ABCA10	ABCA10	ATP binding cassette subfamily A member 10	Other	transporter
0.738	-1.013	ABCA11P	ABCA11P	ATP binding cassette subfamily A member 11, pseudogene	Other	other
0.308	-1.017	ABCA11P	ABCA11P	ATP binding cassette subfamily A member 11, pseudogene	Other	other
0.675	1.008	ABCA17P	ABCA17P	ATP binding cassette subfamily A member 17, pseudogene	Other	other
0.372	1.014	ABCA2	ABCA2	ATP binding cassette subfamily A member 2	Plasma Membrane	transporter
0.129	-1.087	ABCA2	ABCA2	ATP binding cassette subfamily A member 2	Plasma Membrane	transporter
0.811	-1.008	ABCA3	ABCA3	ATP binding cassette subfamily A member 3	Plasma Membrane	transporter
0.454	1.012	ABCA5	ABCA5	ATP binding cassette subfamily A member 5	Plasma Membrane	transporter
0.367	-1.077	ABCA6	ABCA6	ATP binding cassette subfamily A member 6	Plasma Membrane	transporter
0.891	-1.004	ABCA6	ABCA6	ATP binding cassette subfamily A member 6	Plasma Membrane	transporter
0.74	-1.028	ABCA7	ABCA7	ATP binding cassette subfamily A member 7	Plasma Membrane	transporter
0.79	-1.006	ABCA8	ABCA8	ATP binding cassette subfamily A member 8	Plasma Membrane	transporter
0.461	-1.012	ABCA9	ABCA9	ATP binding cassette subfamily A member 9	Cytoplasm	transporter
0.849	1.003	ABCA9	ABCA9	ATP binding cassette subfamily A member 9	Cytoplasm	transporter
0.9	-1.001	ABCA9	ABCA9	ATP binding cassette subfamily A member 9	Cytoplasm	transporter
0.799	1.006	ABCB1	ABCB1	ATP binding cassette subfamily B member 1	Plasma Membrane	transporter
0.877	-1.002	ABCB1	ABCB1	ATP binding cassette subfamily B member 1	Plasma Membrane	transporter
0.891	1.003	ABCB10	ABCB10	ATP binding cassette subfamily B member 10	Cytoplasm	transporter
0.201	1.03	ABCB10	ABCB10	ATP binding cassette subfamily B member 10	Cytoplasm	transporter
0.36	1.031	ABCB10	ABCB10	ATP binding cassette subfamily B member 10	Cytoplasm	transporter
0.745	-1.006	ABCB10	ABCB10	ATP binding cassette subfamily B member 10	Cytoplasm	transporter
0.0881	1.053	ABCB10	ABCB10	ATP binding cassette subfamily B member 10	Cytoplasm	transporter
0.888	-1.001	ABCB11	ABCB11	ATP binding cassette subfamily B member 11	Plasma Membrane	transporter
0.654	-1.015	ABCB4	ABCB4	ATP binding cassette subfamily B member 4	Plasma Membrane	transporter
0.895	-1.003	ABCB6	ABCB6	ATP binding cassette subfamily B member 6 (Langereis blood group)	Cytoplasm	transporter
0.437	1.036	ABCB7	ABCB7	ATP binding cassette subfamily B member 7	Cytoplasm	transporter
0.582	-1.02	ABCB8	ABCB8	ATP binding cassette subfamily B member 8	Cytoplasm	transporter
0.817	1.003	ABCB9	ABCB9	ATP binding cassette subfamily B member 9	Cytoplasm	transporter
0.0538	-1.127	ABCB9	ABCB9	ATP binding cassette subfamily B member 9	Cytoplasm	transporter
0.0269	-1.187	ABCB9	ABCB9	ATP binding cassette subfamily B member 9	Cytoplasm	transporter
0.682	1.014	ABCC1	ABCC1	ATP binding cassette subfamily C member 1	Plasma Membrane	transporter
0.573	-1.012	ABCC1	ABCC1	ATP binding cassette subfamily C member 1	Plasma Membrane	transporter
0.432	1.028	ABCC10	ABCC10	ATP binding cassette subfamily C member 10	Plasma Membrane	transporter
0.784	1.005	ABCC11	ABCC11	ATP binding cassette subfamily C member 11	Plasma Membrane	transporter
0.839	1.004	ABCC13	ABCC13	ATP binding cassette subfamily C member 13 (pseudogene)	Other	transporter
0.846	1.006	ABCC2	ABCC2	ATP binding cassette subfamily C member 2	Plasma Membrane	transporter
0.905	1.001	ABCC3	ABCC3	ATP binding cassette subfamily C member 3	Plasma Membrane	transporter
0.396	-1.044	ABCC4	ABCC4	ATP binding cassette subfamily C member 4	Plasma Membrane	transporter
0.443	-1.027	ABCC4	ABCC4	ATP binding cassette subfamily C member 4	Plasma Membrane	transporter
0.101	-1.087	ABCC5	ABCC5	ATP binding cassette subfamily C member 5	Plasma Membrane	other
0.0467	-1.1	ABCC5	ABCC5	ATP binding cassette subfamily C member 5	Plasma Membrane	other
0.663	-1.007	ABCC5	ABCC5	ATP binding cassette subfamily C member 5	Plasma Membrane	other
0.676	1.009	ABCC6	ABCC6	ATP binding cassette subfamily C member 6	Plasma Membrane	transporter
0.686	1.008	ABCC6	ABCC6	ATP binding cassette subfamily C member 6	Plasma Membrane	transporter
0.318	1.013	ABCC9	ABCC9	ATP binding cassette subfamily C member 9	Plasma Membrane	ion channel
0.378	1.081	ABCD1	ABCD1	ATP binding cassette subfamily D member 1	Plasma Membrane	transporter
0.59	1.013	ABCD2	ABCD2	ATP binding cassette subfamily D member 2	Cytoplasm	transporter
0.237	-1.029	ABCD3	ABCD3	ATP binding cassette subfamily D member 3	Cytoplasm	transporter
0.81	-1.004	ABCD4	ABCD4	ATP binding cassette subfamily D member 4	Cytoplasm	transporter
0.873	1.007	ABCE1	ABCE1	ATP binding cassette subfamily E member 1	Cytoplasm	transporter
0.91	-1.002	ABCE1	ABCE1	ATP binding cassette subfamily E member 1	Cytoplasm	transporter
0.424	1.045	ABCE1	ABCE1	ATP binding cassette subfamily E member 1	Cytoplasm	transporter
0.1	1.078	ABCF1	ABCF1	ATP binding cassette subfamily F member 1	Cytoplasm	transporter
0.915	1.001	ABCF1	ABCF1	ATP binding cassette subfamily F member 1	Cytoplasm	transporter
0.42	1.048	ABCF1	ABCF1	ATP binding cassette subfamily F member 1	Cytoplasm	transporter
0.665	1.02	ABCF2	ABCF2	ATP binding cassette subfamily F member 2	Cytoplasm	transporter
0.324	-1.019	ABCF2	ABCF2	ATP binding cassette subfamily F member 2	Cytoplasm	transporter
0.697	-1.017	ABCF3	ABCF3	ATP binding cassette subfamily F member 3	Other	transporter
0.839	-1.003	ABCG1	ABCG1	ATP binding cassette subfamily G member 1	Plasma Membrane	transporter
0.466	1.085	ABCG1	ABCG1	ATP binding cassette subfamily G member 1	Plasma Membrane	transporter
0.184	1.019	ABCG1	ABCG1	ATP binding cassette subfamily G member 1	Plasma Membrane	transporter
0.294	1.107	ABCG1	ABCG1	ATP binding cassette subfamily G member 1	Plasma Membrane	transporter
0.857	-1.003	ABCG2	ABCG2	ATP binding cassette subfamily G member 2 (Junior blood group)	Plasma Membrane	transporter
0.835	1.004	ABCG4	ABCG4	ATP binding cassette subfamily G member 4	Plasma Membrane	transporter
0.718	-1.008	ABCG5	ABCG5	ATP binding cassette subfamily G member 5	Plasma Membrane	transporter
0.528	1.014	ABCG8	ABCG8	ATP binding cassette subfamily G member 8	Plasma Membrane	transporter
0.877	-1.002	ABHD1	ABHD1	abhydrolase domain containing 1	Other	other
0.168	-1.057	ABHD11	ABHD11	abhydrolase domain containing 11	Cytoplasm	enzyme
0.257	-1.022	ABHD11	ABHD11	abhydrolase domain containing 11	Cytoplasm	enzyme
0.116	-1.049	ABHD11	ABHD11	abhydrolase domain containing 11	Cytoplasm	enzyme
0.834	1.003	WBSCR26	ABHD11-AS1	ABHD11 antisense RNA 1 (tail to tail)	Other	other
0.0759	-1.111	ABHD12	ABHD12	abhydrolase domain containing 12	Plasma Membrane	enzyme
0.0356	-1.128	ABHD12	ABHD12	abhydrolase domain containing 12	Plasma Membrane	enzyme
0.225	-1.073	ABHD12	ABHD12	abhydrolase domain containing 12	Plasma Membrane	enzyme
0.837	1.004	ABHD12B	ABHD12B	abhydrolase domain containing 12B	Other	peptidase
0.911	1.001	ABHD12B	ABHD12B	abhydrolase domain containing 12B	Other	peptidase
0.00157	-1.159	ABHD14A	ABHD14A	abhydrolase domain containing 14A	Cytoplasm	enzyme
0.253	-1.033	ABHD14B	ABHD14B	abhydrolase domain containing 14B	Cytoplasm	enzyme
0.136	-1.047	ABHD15	ABHD15	abhydrolase domain containing 15	Extracellular Space	other
0.852	1.008	ABHD16A	ABHD16A	abhydrolase domain containing 16A	Other	other
0.0638	-1.023	ABHD16B	ABHD16B	abhydrolase domain containing 16B	Other	other
0.36	1.014	FAM108A1	ABHD17A	abhydrolase domain containing 17A	Other	enzyme
0.794	1.006	FAM108A1	ABHD17A	abhydrolase domain containing 17A	Other	enzyme
0.434	-1.017	FAM108A1	ABHD17A	abhydrolase domain containing 17A	Other	enzyme
0.265	-1.049	FAM108A1	ABHD17A	abhydrolase domain containing 17A	Other	enzyme
0.305	-1.052	FAM108A1	ABHD17A	abhydrolase domain containing 17A	Other	enzyme
0.35	-1.038	FAM108A1	ABHD17A	abhydrolase domain containing 17A	Other	enzyme
0.00861	-1.094	FAM108A1	ABHD17A	abhydrolase domain containing 17A	Other	enzyme
0.0406	-1.078	FAM108A1	ABHD17A	abhydrolase domain containing 17A	Other	enzyme
0.0238	-1.08	FAM108A6	ABHD17AP5	abhydrolase domain containing 17A pseudogene 5	Other	other
0.282	1.023	FAM108B1	ABHD17B	abhydrolase domain containing 17B	Other	peptidase
0.511	-1.014	FAM108B1	ABHD17B	abhydrolase domain containing 17B	Other	peptidase
0.814	-1.007	FAM108B1	ABHD17B	abhydrolase domain containing 17B	Other	peptidase
0.691	1.015	FAM108B1	ABHD17B	abhydrolase domain containing 17B	Other	peptidase
0.00735	1.138	FAM108C1	ABHD17C	abhydrolase domain containing 17C	Other	enzyme
0.42	1.019	C4orf29	ABHD18	abhydrolase domain containing 18	Other	other
0.198	-1.05	ABHD2	ABHD2	abhydrolase domain containing 2	Other	enzyme
0.773	1.006	ABHD2	ABHD2	abhydrolase domain containing 2	Other	enzyme
0.711	-1.014	ABHD2	ABHD2	abhydrolase domain containing 2	Other	enzyme
0.576	1.033	ABHD3	ABHD3	abhydrolase domain containing 3	Plasma Membrane	enzyme
0.594	1.024	ABHD4	ABHD4	abhydrolase domain containing 4	Cytoplasm	peptidase
0.889	-1.006	ABHD5	ABHD5	abhydrolase domain containing 5	Cytoplasm	enzyme
0.63	-1.021	ABHD6	ABHD6	abhydrolase domain containing 6	Cytoplasm	enzyme
0.695	-1.029	ABHD8	ABHD8	abhydrolase domain containing 8	Cytoplasm	enzyme
0.504	1.013	ABI1	ABI1	abl interactor 1	Cytoplasm	other
0.0769	1.069	ABI1	ABI1	abl interactor 1	Cytoplasm	other
0.504	-1.017	ABI2	ABI2	abl-interactor 2	Cytoplasm	other
0.477	-1.027	ABI2	ABI2	abl-interactor 2	Cytoplasm	other
0.757	-1.006	ABI2	ABI2	abl-interactor 2	Cytoplasm	other
0.786	1.012	ABI3	ABI3	ABI family member 3	Plasma Membrane	other
0.674	-1.009	ABL1	ABL1	ABL proto-oncogene 1, non-receptor tyrosine kinase	Nucleus	kinase
0.0043	-1.139	ABL1	ABL1	ABL proto-oncogene 1, non-receptor tyrosine kinase	Nucleus	kinase
0.378	1.031	ABL1	ABL1	ABL proto-oncogene 1, non-receptor tyrosine kinase	Nucleus	kinase
0.751	1.015	ABL2	ABL2	ABL proto-oncogene 2, non-receptor tyrosine kinase	Cytoplasm	kinase
0.745	-1.008	ABL2	ABL2	ABL proto-oncogene 2, non-receptor tyrosine kinase	Cytoplasm	kinase
0.673	1.01	ABLIM1	ABLIM1	actin binding LIM protein 1	Cytoplasm	other
0.81	1.005	ABLIM1	ABLIM1	actin binding LIM protein 1	Cytoplasm	other
0.851	1.01	ABLIM1	ABLIM1	actin binding LIM protein 1	Cytoplasm	other
0.305	1.039	ABLIM1	ABLIM1	actin binding LIM protein 1	Cytoplasm	other
0.863	1.003	ABLIM2	ABLIM2	actin binding LIM protein family member 2	Cytoplasm	other
0.92	1	ABLIM3	ABLIM3	actin binding LIM protein family member 3	Cytoplasm	other
0.9	1.002	ABR	ABR	active BCR-related	Cytoplasm	other
0.766	1.007	ABR	ABR	active BCR-related	Cytoplasm	other
0.0491	-1.163	ABR	ABR	active BCR-related	Cytoplasm	other
0.119	-1.087	C6orf115	ABRACL	ABRA C-terminal like	Other	other
0.47	1.015	ABT1	ABT1	activator of basal transcription 1	Nucleus	transcription regulator
0.415	-1.053	ABTB1	ABTB1	ankyrin repeat and BTB (POZ) domain containing 1	Cytoplasm	translation regulator
0.877	1.005	ABTB1	ABTB1	ankyrin repeat and BTB (POZ) domain containing 1	Cytoplasm	translation regulator
0.00202	1.272	ABTB2	ABTB2	ankyrin repeat and BTB (POZ) domain containing 2	Nucleus	other
0.117	-1.056	ACAA1	ACAA1	acetyl-CoA acyltransferase 1	Cytoplasm	enzyme
0.0019	-1.145	ACAA2	ACAA2	acetyl-CoA acyltransferase 2	Cytoplasm	enzyme
0.0205	-1.082	ACACA	ACACA	acetyl-CoA carboxylase alpha	Cytoplasm	enzyme
0.107	-1.07	ACACA	ACACA	acetyl-CoA carboxylase alpha	Cytoplasm	enzyme
0.121	-1.066	ACACB	ACACB	acetyl-CoA carboxylase beta	Cytoplasm	enzyme
0.143	-1.069	ACAD10	ACAD10	acyl-CoA dehydrogenase family member 10	Cytoplasm	enzyme
0.283	-1.036	ACAD8	ACAD8	acyl-CoA dehydrogenase family member 8	Cytoplasm	enzyme
0.0449	-1.058	ACAD9	ACAD9	acyl-CoA dehydrogenase family member 9	Cytoplasm	enzyme
0.494	1.06	ACADM	ACADM	acyl-CoA dehydrogenase, C-4 to C-12 straight chain	Cytoplasm	enzyme
0.585	1.029	ACADM	ACADM	acyl-CoA dehydrogenase, C-4 to C-12 straight chain	Cytoplasm	enzyme
0.711	-1.006	ACADSB	ACADSB	acyl-CoA dehydrogenase, short/branched chain	Cytoplasm	enzyme
0.596	-1.042	ACADVL	ACADVL	acyl-CoA dehydrogenase, very long chain	Cytoplasm	enzyme
0.112	1.179	ACADVL	ACADVL	acyl-CoA dehydrogenase, very long chain	Cytoplasm	enzyme
0.475	-1.043	ACADVL	ACADVL	acyl-CoA dehydrogenase, very long chain	Cytoplasm	enzyme
0.751	-1.007	ACAN	ACAN	aggrecan	Extracellular Space	other
0.792	1.023	ACAP1	ACAP1	ArfGAP with coiled-coil, ankyrin repeat and PH domains 1	Plasma Membrane	other
0.328	-1.032	ACAP2	ACAP2	ArfGAP with coiled-coil, ankyrin repeat and PH domains 2	Nucleus	other
0.9	-1.003	ACAP2	ACAP2	ArfGAP with coiled-coil, ankyrin repeat and PH domains 2	Nucleus	other
0.654	1.015	ACAP3	ACAP3	ArfGAP with coiled-coil, ankyrin repeat and PH domains 3	Nucleus	transcription regulator
0.00456	-1.117	ACAT1	ACAT1	acetyl-CoA acetyltransferase 1	Cytoplasm	enzyme
0.91	-1.004	ACAT2	ACAT2	acetyl-CoA acetyltransferase 2	Cytoplasm	enzyme
0.641	-1.011	ACAT2	ACAT2	acetyl-CoA acetyltransferase 2	Cytoplasm	enzyme
0.912	1.001	ACBD3	ACBD3	acyl-CoA binding domain containing 3	Cytoplasm	other
0.784	1.006	ACBD4	ACBD4	acyl-CoA binding domain containing 4	Other	other
0.381	1.029	ACBD5	ACBD5	acyl-CoA binding domain containing 5	Nucleus	other
0.199	1.019	ACBD5	ACBD5	acyl-CoA binding domain containing 5	Nucleus	other
0.38	-1.031	ACBD6	ACBD6	acyl-CoA binding domain containing 6	Other	other
0.593	-1.036	ACCS	ACCS	1-aminocyclopropane-1-carboxylate synthase homolog (inactive)	Other	enzyme
0.207	-1.105	ACCS	ACCS	1-aminocyclopropane-1-carboxylate synthase homolog (inactive)	Other	enzyme
0.754	1.005	ACCSL	ACCSL	1-aminocyclopropane-1-carboxylate synthase (inactive)-like	Other	other
0.504	-1.029	ACD	ACD	adrenocortical dysplasia homolog (mouse)	Nucleus	other
0.561	-1.011	ACE	ACE	angiotensin I converting enzyme	Plasma Membrane	peptidase
0.146	-1.078	ACE	ACE	angiotensin I converting enzyme	Plasma Membrane	peptidase
0.243	-1.044	ACE	ACE	angiotensin I converting enzyme	Plasma Membrane	peptidase
0.829	1.004	ACE2	ACE2	angiotensin I converting enzyme 2	Plasma Membrane	peptidase
0.9	-1.001	ACER1	ACER1	alkaline ceramidase 1	Cytoplasm	enzyme
0.897	1.001	ACER2	ACER2	alkaline ceramidase 2	Cytoplasm	enzyme
0.735	-1.008	ACER2	ACER2	alkaline ceramidase 2	Cytoplasm	enzyme
0.0051	-1.172	ACER3	ACER3	alkaline ceramidase 3	Cytoplasm	enzyme
0.18	-1.06	ACER3	ACER3	alkaline ceramidase 3	Cytoplasm	enzyme
0.907	-1.001	ACHE	ACHE	acetylcholinesterase (Yt blood group)	Plasma Membrane	enzyme
0.0497	1.101	ACHE	ACHE	acetylcholinesterase (Yt blood group)	Plasma Membrane	enzyme
0.561	1.043	ACIN1	ACIN1	apoptotic chromatin condensation inducer 1	Nucleus	enzyme
0.678	-1.008	DARC	ACKR1	atypical chemokine receptor 1 (Duffy blood group)	Plasma Membrane	G-protein coupled receptor
0.109	1.058	CXCR7	ACKR3	atypical chemokine receptor 3	Plasma Membrane	G-protein coupled receptor
0.486	1.015	CXCR7	ACKR3	atypical chemokine receptor 3	Plasma Membrane	G-protein coupled receptor
0.8	-1.004	CCRL1	ACKR4	atypical chemokine receptor 4	Plasma Membrane	G-protein coupled receptor
0.851	1.003	CCRL1	ACKR4	atypical chemokine receptor 4	Plasma Membrane	G-protein coupled receptor
0.373	1.057	ACLY	ACLY	ATP citrate lyase	Cytoplasm	enzyme
0.795	1.013	ACLY	ACLY	ATP citrate lyase	Cytoplasm	enzyme
0.907	-1.003	ACO1	ACO1	aconitase 1	Cytoplasm	enzyme
0.75	-1.017	ACO2	ACO2	aconitase 2	Cytoplasm	enzyme
0.727	-1.022	ACOT1	ACOT1	acyl-CoA thioesterase 1	Cytoplasm	enzyme
0.807	-1.004	ACOT1	ACOT1	acyl-CoA thioesterase 1	Cytoplasm	enzyme
0.00673	-1.136	ACOT11	ACOT11	acyl-CoA thioesterase 11	Cytoplasm	enzyme
0.773	1.005	ACOT11	ACOT11	acyl-CoA thioesterase 11	Cytoplasm	enzyme
0.276	1.071	ACOT13	ACOT13	acyl-CoA thioesterase 13	Cytoplasm	enzyme
0.589	1.051	ACOT2	ACOT2	acyl-CoA thioesterase 2	Cytoplasm	enzyme
0.368	-1.032	ACOT4	ACOT4	acyl-CoA thioesterase 4	Cytoplasm	enzyme
0.744	1.005	ACOT6	ACOT6	acyl-CoA thioesterase 6	Cytoplasm	other
0.36	-1.107	ACOT7	ACOT7	acyl-CoA thioesterase 7	Cytoplasm	enzyme
0.816	-1.029	ACOT7	ACOT7	acyl-CoA thioesterase 7	Cytoplasm	enzyme
0.776	1.006	ACOT7	ACOT7	acyl-CoA thioesterase 7	Cytoplasm	enzyme
0.687	1.007	ACOT7	ACOT7	acyl-CoA thioesterase 7	Cytoplasm	enzyme
0.469	-1.082	ACOT7	ACOT7	acyl-CoA thioesterase 7	Cytoplasm	enzyme
0.377	-1.024	ACOT8	ACOT8	acyl-CoA thioesterase 8	Cytoplasm	enzyme
0.00905	1.154	ACOT9	ACOT9	acyl-CoA thioesterase 9	Cytoplasm	enzyme
0.00817	1.144	ACOT9	ACOT9	acyl-CoA thioesterase 9	Cytoplasm	enzyme
0.00139	1.134	ACOX1	ACOX1	acyl-CoA oxidase 1, palmitoyl	Cytoplasm	enzyme
0.428	1.014	ACOX1	ACOX1	acyl-CoA oxidase 1, palmitoyl	Cytoplasm	enzyme
0.0435	-1.11	ACOX2	ACOX2	acyl-CoA oxidase 2, branched chain	Cytoplasm	enzyme
0.409	1.055	ACOX3	ACOX3	acyl-CoA oxidase 3, pristanoyl	Cytoplasm	enzyme
0.537	-1.024	ACP1	ACP1	acid phosphatase 1, soluble	Cytoplasm	phosphatase
0.58	1.033	ACP1	ACP1	acid phosphatase 1, soluble	Cytoplasm	phosphatase
0.408	1.091	ACP2	ACP2	acid phosphatase 2, lysosomal	Cytoplasm	phosphatase
0.00502	-1.313	ACP5	ACP5	acid phosphatase 5, tartrate resistant	Cytoplasm	phosphatase
0.424	-1.021	ACP6	ACP6	acid phosphatase 6, lysophosphatidic	Cytoplasm	phosphatase
0.41	-1.038	ACPP	ACPP	acid phosphatase, prostate	Extracellular Space	phosphatase
0.266	1.039	ACPT	ACPT	acid phosphatase, testicular	Other	phosphatase
0.332	1.017	ACPT	ACPT	acid phosphatase, testicular	Other	phosphatase
0.685	1.008	ACR	ACR	acrosin	Extracellular Space	peptidase
0.52	-1.018	ACRBP	ACRBP	acrosin binding protein	Extracellular Space	other
0.671	1.006	ACRC	ACRC	acidic repeat containing	Other	other
0.0922	1.028	ACRV1	ACRV1	acrosomal vesicle protein 1	Cytoplasm	other
0.374	-1.017	ACSBG1	ACSBG1	acyl-CoA synthetase bubblegum family member 1	Cytoplasm	enzyme
0.89	1.001	ACSF3	ACSF3	acyl-CoA synthetase family member 3	Cytoplasm	enzyme
0.121	1.158	ACSL1	ACSL1	acyl-CoA synthetase long-chain family member 1	Cytoplasm	enzyme
0.218	1.044	ACSL3	ACSL3	acyl-CoA synthetase long-chain family member 3	Cytoplasm	enzyme
0.704	1.019	ACSL3	ACSL3	acyl-CoA synthetase long-chain family member 3	Cytoplasm	enzyme
0.792	1.022	ACSL3	ACSL3	acyl-CoA synthetase long-chain family member 3	Cytoplasm	enzyme
0.822	1.016	ACSL4	ACSL4	acyl-CoA synthetase long-chain family member 4	Cytoplasm	enzyme
0.0782	1.062	ACSL4	ACSL4	acyl-CoA synthetase long-chain family member 4	Cytoplasm	enzyme
0.189	1.031	ACSL5	ACSL5	acyl-CoA synthetase long-chain family member 5	Cytoplasm	enzyme
0.552	1.047	ACSL5	ACSL5	acyl-CoA synthetase long-chain family member 5	Cytoplasm	enzyme
0.818	1.004	ACSL5	ACSL5	acyl-CoA synthetase long-chain family member 5	Cytoplasm	enzyme
0.389	1.055	ACSL5	ACSL5	acyl-CoA synthetase long-chain family member 5	Cytoplasm	enzyme
0.756	-1.01	ACSL6	ACSL6	acyl-CoA synthetase long-chain family member 6	Cytoplasm	enzyme
0.861	-1.003	ACSL6	ACSL6	acyl-CoA synthetase long-chain family member 6	Cytoplasm	enzyme
0.393	1.019	ACSM2A	ACSM2A	acyl-CoA synthetase medium-chain family member 2A	Cytoplasm	enzyme
0.584	-1.014	ACSM2B	ACSM2B	acyl-CoA synthetase medium-chain family member 2B	Cytoplasm	enzyme
0.85	-1.003	ACSM2B	ACSM2B	acyl-CoA synthetase medium-chain family member 2B	Cytoplasm	enzyme
0.82	1.005	ACSM3	ACSM3	acyl-CoA synthetase medium-chain family member 3	Cytoplasm	enzyme
0.112	-1.04	ACSM5	ACSM5	acyl-CoA synthetase medium-chain family member 5	Other	enzyme
0.0475	-1.05	ACSM5	ACSM5	acyl-CoA synthetase medium-chain family member 5	Other	enzyme
0.217	-1.034	ACSM5	ACSM5	acyl-CoA synthetase medium-chain family member 5	Other	enzyme
0.902	1.001	ACSM5	ACSM5	acyl-CoA synthetase medium-chain family member 5	Other	enzyme
0.23	-1.048	ACSS1	ACSS1	acyl-CoA synthetase short-chain family member 1	Cytoplasm	enzyme
0.371	1.022	ACSS2	ACSS2	acyl-CoA synthetase short-chain family member 2	Cytoplasm	enzyme
0.403	-1.048	ACSS2	ACSS2	acyl-CoA synthetase short-chain family member 2	Cytoplasm	enzyme
0.681	-1.012	ACSS2	ACSS2	acyl-CoA synthetase short-chain family member 2	Cytoplasm	enzyme
0.838	-1.007	ACSS2	ACSS2	acyl-CoA synthetase short-chain family member 2	Cytoplasm	enzyme
0.362	-1.055	ACSS2	ACSS2	acyl-CoA synthetase short-chain family member 2	Cytoplasm	enzyme
0.841	1.004	ACSS3	ACSS3	acyl-CoA synthetase short-chain family member 3	Cytoplasm	enzyme
0.678	1.041	ACTA2	ACTA2	actin, alpha 2, smooth muscle, aorta	Cytoplasm	other
0.852	-1.016	ACTB	ACTB	actin, beta	Cytoplasm	other
0.185	1.039	ACTB	ACTB	actin, beta	Cytoplasm	other
0.317	1.026	ACTB	ACTB	actin, beta	Cytoplasm	other
0.798	1.052	ACTG1	ACTG1	actin gamma 1	Cytoplasm	other
0.873	-1.006	ACTG1	ACTG1	actin gamma 1	Cytoplasm	other
0.703	-1.007	C20orf134	ACTL10	actin like 10	Extracellular Space	other
0.177	-1.062	ACTL6A	ACTL6A	actin like 6A	Nucleus	other
0.608	-1.025	ACTL6A	ACTL6A	actin like 6A	Nucleus	other
0.752	1.006	ACTL6B	ACTL6B	actin like 6B	Nucleus	other
0.889	-1.002	ACTL7B	ACTL7B	actin like 7B	Cytoplasm	other
0.609	-1.01	ACTL8	ACTL8	actin like 8	Cytoplasm	other
0.477	-1.059	ACTN1	ACTN1	actinin, alpha 1	Cytoplasm	transcription regulator
0.242	1.062	ACTN4	ACTN4	actinin, alpha 4	Cytoplasm	transcription regulator
0.88	1.005	ACTR10	ACTR10	actin-related protein 10 homolog (S. cerevisiae)	Cytoplasm	other
0.254	-1.059	ACTR1A	ACTR1A	ARP1 actin-related protein 1 homolog A, centractin alpha (yeast)	Cytoplasm	other
0.29	-1.039	ACTR1B	ACTR1B	ARP1 actin-related protein 1 homolog B, centractin beta (yeast)	Cytoplasm	other
0.79	-1.023	ACTR2	ACTR2	ARP2 actin-related protein 2 homolog (yeast)	Plasma Membrane	other
0.202	1.076	ACTR3	ACTR3	ARP3 actin-related protein 3 homolog (yeast)	Plasma Membrane	other
0.759	1.004	ACTR3B	ACTR3B	ARP3 actin-related protein 3 homolog B (yeast)	Cytoplasm	other
0.442	-1.012	ACTR3B	ACTR3B	ARP3 actin-related protein 3 homolog B (yeast)	Cytoplasm	other
0.526	-1.013	ACTR3B	ACTR3B	ARP3 actin-related protein 3 homolog B (yeast)	Cytoplasm	other
0.838	1.003	ACTR3B	ACTR3B	ARP3 actin-related protein 3 homolog B (yeast)	Cytoplasm	other
0.181	1.018	ACTR3C	ACTR3C	ARP3 actin-related protein 3 homolog C (yeast)	Cytoplasm	other
0.775	1.008	ACTR5	ACTR5	ARP5 actin-related protein 5 homolog (yeast)	Nucleus	other
0.109	1.058	ACTR6	ACTR6	ARP6 actin-related protein 6 homolog (yeast)	Nucleus	transporter
0.806	1.006	ACTR8	ACTR8	ARP8 actin-related protein 8 homolog (yeast)	Nucleus	other
0.455	1.035	ACTRT1	ACTRT1	actin-related protein T1	Cytoplasm	other
0.872	1.006	ACVR1	ACVR1	activin A receptor type I	Plasma Membrane	kinase
0.324	1.017	ACVR1B	ACVR1B	activin A receptor type IB	Plasma Membrane	kinase
0.502	-1.012	ACVR1B	ACVR1B	activin A receptor type IB	Plasma Membrane	kinase
0.407	1.044	ACVR1B	ACVR1B	activin A receptor type IB	Plasma Membrane	kinase
0.799	-1.005	ACVR1C	ACVR1C	activin A receptor type IC	Plasma Membrane	kinase
0.804	1.005	ACVR2A	ACVR2A	activin A receptor type IIA	Plasma Membrane	kinase
0.888	-1.002	ACVR2A	ACVR2A	activin A receptor type IIA	Plasma Membrane	kinase
0.127	1.023	ACVR2B	ACVR2B	activin A receptor type IIB	Plasma Membrane	kinase
0.0135	1.101	ACVRL1	ACVRL1	activin A receptor type IL	Plasma Membrane	kinase
0.636	1.028	ACY1	ACY1	aminoacylase 1	Cytoplasm	peptidase
0.777	1.005	ACYP1	ACYP1	acylphosphatase 1, erythrocyte (common) type	Cytoplasm	enzyme
0.413	1.032	ACYP1	ACYP1	acylphosphatase 1, erythrocyte (common) type	Cytoplasm	enzyme
0.824	1.007	ACYP1	ACYP1	acylphosphatase 1, erythrocyte (common) type	Cytoplasm	enzyme
0.419	-1.018	ACYP2	ACYP2	acylphosphatase 2, muscle type	Cytoplasm	enzyme
0.794	1.013	ACYP2	ACYP2	acylphosphatase 2, muscle type	Cytoplasm	enzyme
0.348	1.082	ADA	ADA	adenosine deaminase	Cytoplasm	enzyme
0.254	-1.028	ADAL	ADAL	adenosine deaminase-like	Cytoplasm	enzyme
0.852	1.008	ADAM10	ADAM10	ADAM metallopeptidase domain 10	Plasma Membrane	peptidase
0.306	-1.016	ADAM10	ADAM10	ADAM metallopeptidase domain 10	Plasma Membrane	peptidase
0.0404	-1.039	ADAM11	ADAM11	ADAM metallopeptidase domain 11	Plasma Membrane	peptidase
0.898	1.001	ADAM12	ADAM12	ADAM metallopeptidase domain 12	Plasma Membrane	peptidase
0.116	-1.055	ADAM12	ADAM12	ADAM metallopeptidase domain 12	Plasma Membrane	peptidase
0.126	-1.027	ADAM12	ADAM12	ADAM metallopeptidase domain 12	Plasma Membrane	peptidase
0.188	-1.073	ADAM15	ADAM15	ADAM metallopeptidase domain 15	Plasma Membrane	peptidase
0.0143	-1.317	ADAM15	ADAM15	ADAM metallopeptidase domain 15	Plasma Membrane	peptidase
0.0888	-1.148	ADAM15	ADAM15	ADAM metallopeptidase domain 15	Plasma Membrane	peptidase
0.465	1.014	ADAM17	ADAM17	ADAM metallopeptidase domain 17	Plasma Membrane	peptidase
0.312	1.113	ADAM19	ADAM19	ADAM metallopeptidase domain 19	Plasma Membrane	peptidase
0.592	1.012	ADAM2	ADAM2	ADAM metallopeptidase domain 2	Plasma Membrane	peptidase
0.49	1.011	C14orf55	ADAM20P1	ADAM metallopeptidase domain 20 pseudogene 1	Other	other
0.862	-1.003	C14orf55	ADAM20P1	ADAM metallopeptidase domain 20 pseudogene 1	Other	other
0.724	-1.008	ADAM23	ADAM23	ADAM metallopeptidase domain 23	Plasma Membrane	peptidase
0.732	1.009	ADAM28	ADAM28	ADAM metallopeptidase domain 28	Plasma Membrane	peptidase
0.665	1.011	ADAM28	ADAM28	ADAM metallopeptidase domain 28	Plasma Membrane	peptidase
0.708	-1.007	ADAM30	ADAM30	ADAM metallopeptidase domain 30	Plasma Membrane	peptidase
0.913	-1	ADAM32	ADAM32	ADAM metallopeptidase domain 32	Other	peptidase
0.869	1.003	ADAM6	ADAM6	ADAM metallopeptidase domain 6 (pseudogene)	Other	other
0.911	1	ADAM7	ADAM7	ADAM metallopeptidase domain 7	Plasma Membrane	peptidase
0.00882	1.302	ADAM8	ADAM8	ADAM metallopeptidase domain 8	Plasma Membrane	peptidase
0.234	1.054	ADAM9	ADAM9	ADAM metallopeptidase domain 9	Plasma Membrane	peptidase
0.416	1.106	ADAMDEC1	ADAMDEC1	ADAM-like, decysin 1	Extracellular Space	peptidase
0.324	1.16	ADAMDEC1	ADAMDEC1	ADAM-like, decysin 1	Extracellular Space	peptidase
0.751	-1.007	ADAMTS1	ADAMTS1	ADAM metallopeptidase with thrombospondin type 1 motif 1	Extracellular Space	peptidase
0.915	1	ADAMTS10	ADAMTS10	ADAM metallopeptidase with thrombospondin type 1 motif 10	Extracellular Space	peptidase
0.574	-1.009	ADAMTS13	ADAMTS13	ADAM metallopeptidase with thrombospondin type 1 motif 13	Extracellular Space	peptidase
0.0625	1.073	ADAMTS14	ADAMTS14	ADAM metallopeptidase with thrombospondin type 1 motif 14	Extracellular Space	peptidase
0.667	1.01	ADAMTS15	ADAMTS15	ADAM metallopeptidase with thrombospondin type 1 motif 15	Extracellular Space	peptidase
0.789	-1.005	ADAMTS17	ADAMTS17	ADAM metallopeptidase with thrombospondin type 1 motif 17	Extracellular Space	other
0.689	1.005	ADAMTS18	ADAMTS18	ADAM metallopeptidase with thrombospondin type 1 motif 18	Extracellular Space	peptidase
0.495	1.015	ADAMTS2	ADAMTS2	ADAM metallopeptidase with thrombospondin type 1 motif 2	Extracellular Space	peptidase
0.91	1.002	ADAMTS2	ADAMTS2	ADAM metallopeptidase with thrombospondin type 1 motif 2	Extracellular Space	peptidase
0.919	-1	ADAMTS20	ADAMTS20	ADAM metallopeptidase with thrombospondin type 1 motif 20	Extracellular Space	peptidase
0.808	-1.004	ADAMTS3	ADAMTS3	ADAM metallopeptidase with thrombospondin type 1 motif 3	Extracellular Space	peptidase
0.889	1.002	ADAMTS6	ADAMTS6	ADAM metallopeptidase with thrombospondin type 1 motif 6	Extracellular Space	peptidase
0.778	-1.006	ADAMTS7	ADAMTS7	ADAM metallopeptidase with thrombospondin type 1 motif 7	Extracellular Space	peptidase
0.788	1.004	ADAMTS7	ADAMTS7	ADAM metallopeptidase with thrombospondin type 1 motif 7	Extracellular Space	peptidase
0.569	1.012	ADAMTS8	ADAMTS8	ADAM metallopeptidase with thrombospondin type 1 motif 8	Extracellular Space	peptidase
0.852	1.003	ADAMTSL1	ADAMTSL1	ADAMTS like 1	Extracellular Space	other
0.843	1.004	ADAMTSL2	ADAMTSL2	ADAMTS like 2	Extracellular Space	other
0.832	-1.004	ADAMTSL3	ADAMTSL3	ADAMTS like 3	Other	other
0.326	-1.047	ADAMTSL4	ADAMTSL4	ADAMTS like 4	Extracellular Space	other
0.561	1.055	ADAMTSL4	ADAMTSL4	ADAMTS like 4	Extracellular Space	other
0.894	1.002	ADAMTSL5	ADAMTSL5	ADAMTS like 5	Extracellular Space	other
0.0166	-1.261	ADAP1	ADAP1	ArfGAP with dual PH domains 1	Nucleus	other
0.0407	-1.113	ADAP1	ADAP1	ArfGAP with dual PH domains 1	Nucleus	other
0.816	1.018	ADAP2	ADAP2	ArfGAP with dual PH domains 2	Cytoplasm	other
0.017	1.167	ADAR	ADAR	adenosine deaminase, RNA-specific	Nucleus	enzyme
0.00363	1.254	ADAR	ADAR	adenosine deaminase, RNA-specific	Nucleus	enzyme
0.6	1.034	ADARB1	ADARB1	adenosine deaminase, RNA-specific, B1	Nucleus	enzyme
0.873	1.002	ADARB1	ADARB1	adenosine deaminase, RNA-specific, B1	Nucleus	enzyme
0.608	1.015	ADARB1	ADARB1	adenosine deaminase, RNA-specific, B1	Nucleus	enzyme
0.753	1.007	ADARB2-AS1	ADARB2-AS1	ADARB2 antisense RNA 1	Other	other
0.858	-1.002	ADAT2	ADAT2	adenosine deaminase, tRNA-specific 2	Nucleus	enzyme
0.113	-1.04	ADCK1	ADCK1	aarF domain containing kinase 1	Cytoplasm	kinase
0.0158	-1.137	ADCK2	ADCK2	aarF domain containing kinase 2	Cytoplasm	kinase
0.0577	-1.111	ADCK3	ADCK3	aarF domain containing kinase 3	Cytoplasm	kinase
0.848	-1.007	ADCK4	ADCK4	aarF domain containing kinase 4	Cytoplasm	kinase
0.662	-1.016	ADCK5	ADCK5	aarF domain containing kinase 5	Cytoplasm	kinase
0.635	-1.012	ADCY1	ADCY1	adenylate cyclase 1 (brain)	Plasma Membrane	enzyme
0.702	-1.017	ADCY1	ADCY1	adenylate cyclase 1 (brain)	Plasma Membrane	enzyme
0.468	1.018	ADCY10	ADCY10	adenylate cyclase 10 (soluble)	Cytoplasm	enzyme
0.644	1.008	ADCY10	ADCY10	adenylate cyclase 10 (soluble)	Cytoplasm	enzyme
0.732	-1.007	ADCY2	ADCY2	adenylate cyclase 2 (brain)	Plasma Membrane	enzyme
0.334	-1.065	ADCY3	ADCY3	adenylate cyclase 3	Plasma Membrane	enzyme
0.33	-1.018	ADCY4	ADCY4	adenylate cyclase 4	Plasma Membrane	enzyme
0.904	-1.001	ADCY6	ADCY6	adenylate cyclase 6	Plasma Membrane	enzyme
0.342	-1.015	ADCY6	ADCY6	adenylate cyclase 6	Plasma Membrane	enzyme
0.0252	-1.11	ADCY7	ADCY7	adenylate cyclase 7	Plasma Membrane	enzyme
0.897	-1.002	ADCY9	ADCY9	adenylate cyclase 9	Plasma Membrane	enzyme
0.337	-1.039	ADD1	ADD1	adducin 1	Cytoplasm	other
0.832	1.01	ADD1	ADD1	adducin 1	Cytoplasm	other
0.7	-1.008	ADD2	ADD2	adducin 2	Cytoplasm	other
0.11	1.078	ADD3	ADD3	adducin 3	Cytoplasm	other
0.669	1.031	ADD3	ADD3	adducin 3	Cytoplasm	other
0.13	1.112	ADD3	ADD3	adducin 3	Cytoplasm	other
0.923	1	C6orf103	ADGB	androglobin	Other	other
0.487	1.019	GPR124	ADGRA2	adhesion G protein-coupled receptor A2	Plasma Membrane	G-protein coupled receptor
0.844	-1.003	GPR125	ADGRA3	adhesion G protein-coupled receptor A3	Plasma Membrane	G-protein coupled receptor
0.476	-1.018	BAI1	ADGRB1	adhesion G protein-coupled receptor B1	Plasma Membrane	G-protein coupled receptor
0.803	1.009	EMR1	ADGRE1	adhesion G protein-coupled receptor E1	Plasma Membrane	G-protein coupled receptor
0.844	-1.004	EMR2	ADGRE2	adhesion G protein-coupled receptor E2	Plasma Membrane	other
0.371	-1.028	EMR4P	ADGRE4P	adhesion G protein-coupled receptor E4, pseudogene	Plasma Membrane	G-protein coupled receptor
0.11	-1.05	EMR4P	ADGRE4P	adhesion G protein-coupled receptor E4, pseudogene	Plasma Membrane	G-protein coupled receptor
0.0879	-1.035	EMR4P	ADGRE4P	adhesion G protein-coupled receptor E4, pseudogene	Plasma Membrane	G-protein coupled receptor
0.705	-1.013	EMR4P	ADGRE4P	adhesion G protein-coupled receptor E4, pseudogene	Plasma Membrane	G-protein coupled receptor
0.0604	-1.084	EMR4P	ADGRE4P	adhesion G protein-coupled receptor E4, pseudogene	Plasma Membrane	G-protein coupled receptor
0.419	-1.071	CD97	ADGRE5	adhesion G protein-coupled receptor E5	Plasma Membrane	G-protein coupled receptor
0.88	-1.007	CD97	ADGRE5	adhesion G protein-coupled receptor E5	Plasma Membrane	G-protein coupled receptor
0.851	1.003	GPR110	ADGRF1	adhesion G protein-coupled receptor F1	Plasma Membrane	G-protein coupled receptor
0.823	1.004	GPR113	ADGRF3	adhesion G protein-coupled receptor F3	Plasma Membrane	G-protein coupled receptor
0.746	1.006	GPR116	ADGRF5	adhesion G protein-coupled receptor F5	Plasma Membrane	G-protein coupled receptor
0.922	-1	GPR56	ADGRG1	adhesion G protein-coupled receptor G1	Plasma Membrane	G-protein coupled receptor
0.168	1.07	GPR64	ADGRG2	adhesion G protein-coupled receptor G2	Plasma Membrane	G-protein coupled receptor
0.0466	1.12	GPR64	ADGRG2	adhesion G protein-coupled receptor G2	Plasma Membrane	G-protein coupled receptor
0.693	-1.009	GPR97	ADGRG3	adhesion G protein-coupled receptor G3	Plasma Membrane	G-protein coupled receptor
0.833	1.004	GPR97	ADGRG3	adhesion G protein-coupled receptor G3	Plasma Membrane	G-protein coupled receptor
0.571	-1.013	GPR97	ADGRG3	adhesion G protein-coupled receptor G3	Plasma Membrane	G-protein coupled receptor
0.215	1.014	GPR97	ADGRG3	adhesion G protein-coupled receptor G3	Plasma Membrane	G-protein coupled receptor
0.888	1.002	GPR112	ADGRG4	adhesion G protein-coupled receptor G4	Plasma Membrane	G-protein coupled receptor
0.0557	-1.032	GPR126	ADGRG6	adhesion G protein-coupled receptor G6	Plasma Membrane	G-protein coupled receptor
0.661	-1.008	GPR128	ADGRG7	adhesion G protein-coupled receptor G7	Plasma Membrane	G-protein coupled receptor
0.874	1.002	GPR128	ADGRG7	adhesion G protein-coupled receptor G7	Plasma Membrane	G-protein coupled receptor
0.889	-1.001	LPHN1	ADGRL1	adhesion G protein-coupled receptor L1	Plasma Membrane	G-protein coupled receptor
0.224	-1.04	LPHN1	ADGRL1	adhesion G protein-coupled receptor L1	Plasma Membrane	G-protein coupled receptor
0.59	1.009	LPHN1	ADGRL1	adhesion G protein-coupled receptor L1	Plasma Membrane	G-protein coupled receptor
0.874	1.002	GPR98	ADGRV1	adhesion G protein-coupled receptor V1	Plasma Membrane	G-protein coupled receptor
0.916	1	ADH1A	ADH1A	alcohol dehydrogenase 1A (class I), alpha polypeptide	Cytoplasm	enzyme
0.431	1.017	ADH1C	ADH1C	alcohol dehydrogenase 1C (class I), gamma polypeptide	Cytoplasm	enzyme
0.23	-1.026	ADH5	ADH5	alcohol dehydrogenase 5 (class III), chi polypeptide	Cytoplasm	enzyme
0.741	-1.006	ADH6	ADH6	alcohol dehydrogenase 6 (class V)	Cytoplasm	enzyme
0.847	-1.003	ADH7	ADH7	alcohol dehydrogenase 7 (class IV), mu or sigma polypeptide	Cytoplasm	enzyme
0.192	-1.065	ADHFE1	ADHFE1	alcohol dehydrogenase, iron containing 1	Cytoplasm	enzyme
0.307	-1.029	ADHFE1	ADHFE1	alcohol dehydrogenase, iron containing 1	Cytoplasm	enzyme
0.737	-1.012	ADI1	ADI1	acireductone dioxygenase 1	Nucleus	enzyme
0.792	-1.018	ADIPOR1	ADIPOR1	adiponectin receptor 1	Plasma Membrane	transmembrane receptor
0.461	-1.053	ADIPOR1	ADIPOR1	adiponectin receptor 1	Plasma Membrane	transmembrane receptor
0.752	-1.01	ADIPOR2	ADIPOR2	adiponectin receptor 2	Plasma Membrane	other
0.919	1	C10orf116	ADIRF	adipogenesis regulatory factor	Nucleus	other
0.59	-1.021	ADK	ADK	adenosine kinase	Nucleus	kinase
0.0987	-1.077	ADK	ADK	adenosine kinase	Nucleus	kinase
0.0596	-1.085	ADK	ADK	adenosine kinase	Nucleus	kinase
0.3	1.188	ADM	ADM	adrenomedullin	Extracellular Space	other
0.751	-1.011	ADNP	ADNP	activity-dependent neuroprotector homeobox	Nucleus	transcription regulator
0.341	1.025	ADNP	ADNP	activity-dependent neuroprotector homeobox	Nucleus	transcription regulator
0.545	1.021	ADNP2	ADNP2	ADNP homeobox 2	Other	other
0.919	-1.001	ADO	ADO	2-aminoethanethiol (cysteamine) dioxygenase	Cytoplasm	other
0.333	-1.03	ADORA1	ADORA1	adenosine A1 receptor	Plasma Membrane	G-protein coupled receptor
0.379	-1.018	ADORA1	ADORA1	adenosine A1 receptor	Plasma Membrane	G-protein coupled receptor
0.0052	1.29	ADORA2A	ADORA2A	adenosine A2a receptor	Plasma Membrane	G-protein coupled receptor
0.381	-1.012	C22orf45	ADORA2A-AS1	ADORA2A antisense RNA 1	Other	other
0.0449	-1.185	ADORA2B	ADORA2B	adenosine A2b receptor	Plasma Membrane	G-protein coupled receptor
0.0238	-1.424	ADORA3	ADORA3	adenosine A3 receptor	Plasma Membrane	G-protein coupled receptor
0.0562	-1.288	ADORA3	ADORA3	adenosine A3 receptor	Plasma Membrane	G-protein coupled receptor
0.00771	1.109	ADPGK	ADPGK	ADP-dependent glucokinase	Plasma Membrane	kinase
0.847	-1.006	ADPRH	ADPRH	ADP-ribosylarginine hydrolase	Other	enzyme
0.912	1.001	ADPRHL1	ADPRHL1	ADP-ribosylhydrolase like 1	Other	enzyme
0.221	1.018	ADPRHL1	ADPRHL1	ADP-ribosylhydrolase like 1	Other	enzyme
0.727	-1.023	ADPRHL2	ADPRHL2	ADP-ribosylhydrolase like 2	Cytoplasm	enzyme
0.236	1.029	C17orf48	ADPRM	ADP-ribose/CDP-alcohol diphosphatase, manganese-dependent	Cytoplasm	enzyme
0.887	1.002	ADRA1A	ADRA1A	adrenoceptor alpha 1A	Plasma Membrane	G-protein coupled receptor
0.792	-1.006	ADRA2A	ADRA2A	adrenoceptor alpha 2A	Plasma Membrane	G-protein coupled receptor
0.102	-1.031	ADRA2B	ADRA2B	adrenoceptor alpha 2B	Plasma Membrane	G-protein coupled receptor
0.26	1.015	ADRA2C	ADRA2C	adrenoceptor alpha 2C	Plasma Membrane	G-protein coupled receptor
0.85	-1.003	ADRB1	ADRB1	adrenoceptor beta 1	Plasma Membrane	G-protein coupled receptor
0.165	-1.068	ADRB2	ADRB2	adrenoceptor beta 2	Plasma Membrane	G-protein coupled receptor
0.627	1.008	ADRB3	ADRB3	adrenoceptor beta 3	Plasma Membrane	G-protein coupled receptor
0.343	-1.077	ADRBK1	ADRBK1	adrenergic, beta, receptor kinase 1	Cytoplasm	kinase
0.855	1.004	ADRBK2	ADRBK2	adrenergic, beta, receptor kinase 2	Cytoplasm	kinase
0.484	1.029	ADRM1	ADRM1	adhesion regulating molecule 1	Plasma Membrane	other
0.605	1.025	ADRM1	ADRM1	adhesion regulating molecule 1	Plasma Membrane	other
0.354	-1.033	ADSL	ADSL	adenylosuccinate lyase	Cytoplasm	enzyme
0.228	1.061	ADSS	ADSS	adenylosuccinate synthase	Cytoplasm	enzyme
0.868	-1.005	ADSS	ADSS	adenylosuccinate synthase	Cytoplasm	enzyme
0.648	-1.015	ADSSL1	ADSSL1	adenylosuccinate synthase like 1	Cytoplasm	enzyme
0.582	1.009	ADSSL1	ADSSL1	adenylosuccinate synthase like 1	Cytoplasm	enzyme
0.834	-1.005	ADSSL1	ADSSL1	adenylosuccinate synthase like 1	Cytoplasm	enzyme
0.0182	1.15	C6orf105	ADTRP	androgen-dependent TFPI-regulating protein	Plasma Membrane	other
0.374	1.018	AEBP1	AEBP1	AE binding protein 1	Nucleus	peptidase
0.209	1.03	AEBP2	AEBP2	AE binding protein 2	Nucleus	transcription regulator
0.103	1.076	AEN	AEN	apoptosis enhancing nuclease	Nucleus	enzyme
0.71	-1.012	AEN	AEN	apoptosis enhancing nuclease	Nucleus	enzyme
0.397	1.064	AES	AES	amino-terminal enhancer of split	Nucleus	transcription regulator
0.405	1.109	AES	AES	amino-terminal enhancer of split	Nucleus	transcription regulator
0.386	1.021	AFAP1	AFAP1	actin filament associated protein 1	Cytoplasm	other
0.596	1.011	AFAP1L2	AFAP1L2	actin filament associated protein 1 like 2	Cytoplasm	other
0.768	1.006	AFAP1L2	AFAP1L2	actin filament associated protein 1 like 2	Cytoplasm	other
0.78	1.009	AFF1	AFF1	AF4/FMR2 family member 1	Nucleus	transcription regulator
0.612	-1.033	AFF1	AFF1	AF4/FMR2 family member 1	Nucleus	transcription regulator
0.122	-1.039	AFF3	AFF3	AF4/FMR2 family member 3	Nucleus	transcription regulator
0.246	-1.026	AFF3	AFF3	AF4/FMR2 family member 3	Nucleus	transcription regulator
0.827	1.014	AFF4	AFF4	AF4/FMR2 family member 4	Nucleus	transcription regulator
0.369	1.025	AFG3L1	AFG3L1P	AFG3-like AAA ATPase 1, pseudogene	Cytoplasm	other
0.248	1.051	AFG3L1	AFG3L1P	AFG3-like AAA ATPase 1, pseudogene	Cytoplasm	other
0.921	-1	AFG3L1	AFG3L1P	AFG3-like AAA ATPase 1, pseudogene	Cytoplasm	other
0.353	1.014	AFG3L1	AFG3L1P	AFG3-like AAA ATPase 1, pseudogene	Cytoplasm	other
0.272	-1.052	AFG3L2	AFG3L2	AFG3-like AAA ATPase 2	Cytoplasm	peptidase
0.764	-1.014	AFMID	AFMID	arylformamidase	Nucleus	enzyme
0.165	-1.02	AFP	AFP	alpha fetoprotein	Extracellular Space	transporter
0.0785	1.041	AFTPH	AFTPH	aftiphilin	Cytoplasm	other
0.426	1.035	AFTPH	AFTPH	aftiphilin	Cytoplasm	other
0.0716	1.081	AFTPH	AFTPH	aftiphilin	Cytoplasm	other
0.761	-1.011	AGA	AGA	aspartylglucosaminidase	Cytoplasm	enzyme
0.92	-1	AGAP1	AGAP1	ArfGAP with GTPase domain, ankyrin repeat and PH domain 1	Cytoplasm	enzyme
0.284	-1.014	AGAP1	AGAP1	ArfGAP with GTPase domain, ankyrin repeat and PH domain 1	Cytoplasm	enzyme
0.511	-1.014	AGAP2	AGAP2	ArfGAP with GTPase domain, ankyrin repeat and PH domain 2	Nucleus	enzyme
0.877	1.008	AGAP3	AGAP3	ArfGAP with GTPase domain, ankyrin repeat and PH domain 3	Nucleus	transcription regulator
0.816	-1.013	AGAP3	AGAP3	ArfGAP with GTPase domain, ankyrin repeat and PH domain 3	Nucleus	transcription regulator
0.47	1.014	AGAP3	AGAP3	ArfGAP with GTPase domain, ankyrin repeat and PH domain 3	Nucleus	transcription regulator
0.119	1.026	AGAP4	AGAP6 (includes others)	ArfGAP with GTPase domain, ankyrin repeat and PH domain 5	Other	other
0.705	-1.007	AGAP4	AGAP6 (includes others)	ArfGAP with GTPase domain, ankyrin repeat and PH domain 5	Other	other
0.0818	1.041	AGAP6	AGAP6 (includes others)	ArfGAP with GTPase domain, ankyrin repeat and PH domain 5	Other	other
0.873	1.002	AGAP7	AGAP6 (includes others)	ArfGAP with GTPase domain, ankyrin repeat and PH domain 5	Other	other
0.378	1.018	AGAP4	AGAP6 (includes others)	ArfGAP with GTPase domain, ankyrin repeat and PH domain 5	Other	other
0.486	1.043	AGAP6	AGAP6 (includes others)	ArfGAP with GTPase domain, ankyrin repeat and PH domain 5	Other	other
0.601	1.024	AGAP6	AGAP6 (includes others)	ArfGAP with GTPase domain, ankyrin repeat and PH domain 5	Other	other
0.463	1.044	AGAP8	AGAP6 (includes others)	ArfGAP with GTPase domain, ankyrin repeat and PH domain 5	Other	other
0.453	1.013	AGBL2	AGBL2	ATP/GTP binding protein-like 2	Cytoplasm	enzyme
0.6	-1.013	AGBL5	AGBL5	ATP/GTP binding protein-like 5	Cytoplasm	peptidase
0.714	-1.007	AGBL5	AGBL5	ATP/GTP binding protein-like 5	Cytoplasm	peptidase
0.0105	-1.068	AGBL5	AGBL5	ATP/GTP binding protein-like 5	Cytoplasm	peptidase
0.793	1.005	AGER	AGER	advanced glycosylation end product-specific receptor	Plasma Membrane	transmembrane receptor
0.855	1.003	AGER	AGER	advanced glycosylation end product-specific receptor	Plasma Membrane	transmembrane receptor
0.453	-1.018	AGER	AGER	advanced glycosylation end product-specific receptor	Plasma Membrane	transmembrane receptor
0.488	1.044	AGFG1	AGFG1	ArfGAP with FG repeats 1	Nucleus	other
0.74	-1.006	AGFG1	AGFG1	ArfGAP with FG repeats 1	Nucleus	other
0.884	1.002	AGFG1	AGFG1	ArfGAP with FG repeats 1	Nucleus	other
0.688	-1.009	AGFG1	AGFG1	ArfGAP with FG repeats 1	Nucleus	other
0.894	1.002	AGFG2	AGFG2	ArfGAP with FG repeats 2	Other	other
0.122	1.083	AGFG2	AGFG2	ArfGAP with FG repeats 2	Other	other
0.668	-1.012	AGGF1	AGGF1	angiogenic factor with G-patch and FHA domains 1	Cytoplasm	other
0.309	-1.038	AGGF1	AGGF1	angiogenic factor with G-patch and FHA domains 1	Cytoplasm	other
0.91	-1.001	AGL	AGL	amylo-alpha-1, 6-glucosidase, 4-alpha-glucanotransferase	Cytoplasm	enzyme
0.16	1.021	AGL	AGL	amylo-alpha-1, 6-glucosidase, 4-alpha-glucanotransferase	Cytoplasm	enzyme
0.871	1.003	AGL	AGL	amylo-alpha-1, 6-glucosidase, 4-alpha-glucanotransferase	Cytoplasm	enzyme
0.788	1.006	AGL	AGL	amylo-alpha-1, 6-glucosidase, 4-alpha-glucanotransferase	Cytoplasm	enzyme
0.894	1.003	AGL	AGL	amylo-alpha-1, 6-glucosidase, 4-alpha-glucanotransferase	Cytoplasm	enzyme
0.921	1	AGMAT	AGMAT	agmatinase	Cytoplasm	enzyme
0.844	1.003	AGMO	AGMO	alkylglycerol monooxygenase	Cytoplasm	enzyme
0.526	-1.02	EIF2C1	AGO1	argonaute 1, RISC catalytic component	Cytoplasm	translation regulator
0.365	-1.045	EIF2C2	AGO2	argonaute 2, RISC catalytic component	Cytoplasm	translation regulator
0.65	1.013	EIF2C3	AGO3	argonaute 3, RISC catalytic component	Cytoplasm	translation regulator
0.9	1.001	EIF2C3	AGO3	argonaute 3, RISC catalytic component	Cytoplasm	translation regulator
0.202	-1.025	EIF2C4	AGO4	argonaute 4, RISC catalytic component	Cytoplasm	translation regulator
0.226	-1.048	AGPAT1	AGPAT1	1-acylglycerol-3-phosphate O-acyltransferase 1	Cytoplasm	enzyme
0.845	1.003	AGPAT1	AGPAT1	1-acylglycerol-3-phosphate O-acyltransferase 1	Cytoplasm	enzyme
0.768	-1.022	AGPAT2	AGPAT2	1-acylglycerol-3-phosphate O-acyltransferase 2	Cytoplasm	enzyme
0.0203	-1.102	AGPAT2	AGPAT2	1-acylglycerol-3-phosphate O-acyltransferase 2	Cytoplasm	enzyme
0.0159	-1.106	AGPAT2	AGPAT2	1-acylglycerol-3-phosphate O-acyltransferase 2	Cytoplasm	enzyme
0.0404	1.142	AGPAT3	AGPAT3	1-acylglycerol-3-phosphate O-acyltransferase 3	Cytoplasm	enzyme
0.512	1.025	AGPAT3	AGPAT3	1-acylglycerol-3-phosphate O-acyltransferase 3	Cytoplasm	enzyme
0.176	1.035	AGPAT3	AGPAT3	1-acylglycerol-3-phosphate O-acyltransferase 3	Cytoplasm	enzyme
0.91	1.002	AGPAT4	AGPAT4	1-acylglycerol-3-phosphate O-acyltransferase 4	Cytoplasm	enzyme
0.491	1.02	C6orf59	AGPAT4-IT1	AGPAT4 intronic transcript 1	Other	other
0.569	1.02	C6orf59	AGPAT4-IT1	AGPAT4 intronic transcript 1	Other	other
0.57	-1.021	AGPAT5	AGPAT5	1-acylglycerol-3-phosphate O-acyltransferase 5	Cytoplasm	enzyme
0.0639	1.069	AGPS	AGPS	alkylglycerone phosphate synthase	Cytoplasm	enzyme
0.727	1.007	AGR2	AGR2	anterior gradient 2, protein disulphide isomerase family member	Extracellular Space	other
0.625	1.012	AGR3	AGR3	anterior gradient 3, protein disulphide isomerase family member	Extracellular Space	other
0.899	-1.001	AGR3	AGR3	anterior gradient 3, protein disulphide isomerase family member	Extracellular Space	other
0.0633	1.185	AGRN	AGRN	agrin	Plasma Membrane	other
0.92	-1	AGRN	AGRN	agrin	Plasma Membrane	other
0.835	-1.021	AGRP	AGRP	agouti related neuropeptide	Extracellular Space	other
0.906	-1.001	AGRP	AGRP	agouti related neuropeptide	Extracellular Space	other
0.771	1.005	AGT	AGT	angiotensinogen	Extracellular Space	growth factor
0.148	-1.051	AGTPBP1	AGTPBP1	ATP/GTP binding protein 1	Nucleus	peptidase
0.225	-1.019	AGTPBP1	AGTPBP1	ATP/GTP binding protein 1	Nucleus	peptidase
0.674	-1.009	AGTR1	AGTR1	angiotensin II receptor type 1	Plasma Membrane	G-protein coupled receptor
0.501	1.01	AGTR1	AGTR1	angiotensin II receptor type 1	Plasma Membrane	G-protein coupled receptor
0.896	1.001	AGTR2	AGTR2	angiotensin II receptor type 2	Plasma Membrane	G-protein coupled receptor
0.811	1.02	AGTRAP	AGTRAP	angiotensin II receptor associated protein	Plasma Membrane	G-protein coupled receptor
0.796	1.021	AGTRAP	AGTRAP	angiotensin II receptor associated protein	Plasma Membrane	G-protein coupled receptor
0.885	-1.002	AGXT	AGXT	alanine-glyoxylate aminotransferase	Cytoplasm	enzyme
0.048	1.095	AHCTF1	AHCTF1	AT-hook containing transcription factor 1	Nucleus	transcription regulator
0.206	1.039	AHCTF1	AHCTF1	AT-hook containing transcription factor 1	Nucleus	transcription regulator
0.0185	-1.243	AHCY	AHCY	adenosylhomocysteinase	Cytoplasm	enzyme
0.703	-1.028	AHCYL1	AHCYL1	adenosylhomocysteinase like 1	Cytoplasm	enzyme
0.274	1.03	AHCYL2	AHCYL2	adenosylhomocysteinase like 2	Other	enzyme
0.766	-1.008	AHDC1	AHDC1	AT-hook DNA binding motif containing 1	Other	other
0.842	-1.003	AHI1	AHI1	Abelson helper integration site 1	Cytoplasm	other
0.0839	-1.124	AHNAK	AHNAK	AHNAK nucleoprotein	Nucleus	other
0.0625	-1.089	AHNAK	AHNAK	AHNAK nucleoprotein	Nucleus	other
0.147	-1.077	AHNAK	AHNAK	AHNAK nucleoprotein	Nucleus	other
0.237	-1.055	AHNAK2	AHNAK2	AHNAK nucleoprotein 2	Cytoplasm	other
0.676	1.009	AHNAK2	AHNAK2	AHNAK nucleoprotein 2	Cytoplasm	other
0.314	-1.033	AHNAK2	AHNAK2	AHNAK nucleoprotein 2	Cytoplasm	other
0.00193	1.21	AHR	AHR	aryl hydrocarbon receptor	Nucleus	ligand-dependent nuclear receptor
0.235	-1.023	AHRR	AHRR	aryl-hydrocarbon receptor repressor	Nucleus	other
0.447	-1.036	AHSA1	AHSA1	AHA1, activator of heat shock 90kDa protein ATPase homolog 1 (yeast)	Cytoplasm	other
0.787	1.021	AHSA2	AHSA2	AHA1, activator of heat shock 90kDa protein ATPase homolog 2 (yeast)	Other	other
0.845	-1.006	AHSP	AHSP	alpha hemoglobin stabilizing protein	Cytoplasm	other
0.725	-1.007	AICDA	AICDA	activation-induced cytidine deaminase	Cytoplasm	enzyme
0.741	-1.006	AIDA	AIDA	axin interactor, dorsalization associated	Cytoplasm	other
0.0298	1.106	AIDA	AIDA	axin interactor, dorsalization associated	Cytoplasm	other
0.6	1.013	AIDA	AIDA	axin interactor, dorsalization associated	Cytoplasm	other
0.0634	1.071	AIDA	AIDA	axin interactor, dorsalization associated	Cytoplasm	other
0.0363	1.067	AIDA	AIDA	axin interactor, dorsalization associated	Cytoplasm	other
0.502	1.02	AIDA	AIDA	axin interactor, dorsalization associated	Cytoplasm	other
0.0348	1.115	AIDA	AIDA	axin interactor, dorsalization associated	Cytoplasm	other
0.00288	-1.553	AIF1	AIF1	allograft inflammatory factor 1	Nucleus	other
0.871	1.002	AIF1	AIF1	allograft inflammatory factor 1	Nucleus	other
0.0019	-1.568	AIF1	AIF1	allograft inflammatory factor 1	Nucleus	other
0.883	1.002	AIF1L	AIF1L	allograft inflammatory factor 1-like	Plasma Membrane	other
0.864	-1.003	AIFM1	AIFM1	apoptosis inducing factor, mitochondria associated 1	Cytoplasm	enzyme
0.13	-1.071	AIFM1	AIFM1	apoptosis inducing factor, mitochondria associated 1	Cytoplasm	enzyme
0.87	1.007	AIFM1	AIFM1	apoptosis inducing factor, mitochondria associated 1	Cytoplasm	enzyme
0.0102	-1.174	AIFM1	AIFM1	apoptosis inducing factor, mitochondria associated 1	Cytoplasm	enzyme
0.917	1	AIFM2	AIFM2	apoptosis inducing factor, mitochondria associated 2	Cytoplasm	enzyme
0.869	1.002	AIFM3	AIFM3	apoptosis inducing factor, mitochondria associated 3	Cytoplasm	enzyme
0.0896	-1.093	AIG1	AIG1	androgen-induced 1	Other	other
0.756	1.012	AIM1	AIM1	absent in melanoma 1	Extracellular Space	other
0.895	1.001	AIM1L	AIM1L	absent in melanoma 1-like	Extracellular Space	other
0.608	-1.011	AIM1L	AIM1L	absent in melanoma 1-like	Extracellular Space	other
0.804	-1.005	AIM1L	AIM1L	absent in melanoma 1-like	Extracellular Space	other
0.00352	1.277	AIM2	AIM2	absent in melanoma 2	Cytoplasm	other
0.487	-1.027	AIMP2	AIMP2	aminoacyl tRNA synthetase complex-interacting multifunctional protein 2	Plasma Membrane	other
0.64	-1.024	AIP	AIP	aryl hydrocarbon receptor interacting protein	Nucleus	transcription regulator
0.91	-1.002	AIRE	AIRE	autoimmune regulator	Nucleus	transcription regulator
0.904	-1.001	AIRE	AIRE	autoimmune regulator	Nucleus	transcription regulator
0.653	-1.009	AJAP1	AJAP1	adherens junctions associated protein 1	Plasma Membrane	other
0.477	1.015	AJAP1	AJAP1	adherens junctions associated protein 1	Plasma Membrane	other
0.158	-1.026	JUB	AJUBA	ajuba LIM protein	Nucleus	transcription regulator
0.515	1.043	AK2	AK2	adenylate kinase 2	Cytoplasm	kinase
0.233	1.072	AK2	AK2	adenylate kinase 2	Cytoplasm	kinase
0.792	1.014	AK3	AK3	adenylate kinase 3	Cytoplasm	kinase
0.00294	1.197	AK4	AK4	adenylate kinase 4	Cytoplasm	kinase
0.00991	1.096	AK4	AK4	adenylate kinase 4	Cytoplasm	kinase
0.00193	1.227	AK4	AK4	adenylate kinase 4	Cytoplasm	kinase
0.0479	1.158	AK4	AK4	adenylate kinase 4	Cytoplasm	kinase
0.022	1.234	AK4	AK4	adenylate kinase 4	Cytoplasm	kinase
0.887	1.002	AK5	AK5	adenylate kinase 5	Cytoplasm	kinase
0.0545	1.025	AK5	AK5	adenylate kinase 5	Cytoplasm	kinase
0.00247	1.264	AK8	AK8	adenylate kinase 8	Cytoplasm	kinase
0.726	-1.006	AKD1	AK9	adenylate kinase 9	Nucleus	kinase
0.858	1.003	AKAP1	AKAP1	A-kinase anchoring protein 1	Cytoplasm	other
0.403	1.026	AKAP1	AKAP1	A-kinase anchoring protein 1	Cytoplasm	other
0.695	1.013	AKAP10	AKAP10	A-kinase anchoring protein 10	Cytoplasm	other
0.583	-1.031	AKAP11	AKAP11	A-kinase anchoring protein 11	Cytoplasm	other
0.81	1.005	AKAP11	AKAP11	A-kinase anchoring protein 11	Cytoplasm	other
0.556	1.012	AKAP11	AKAP11	A-kinase anchoring protein 11	Cytoplasm	other
0.121	-1.08	AKAP11	AKAP11	A-kinase anchoring protein 11	Cytoplasm	other
0.375	-1.017	AKAP12	AKAP12	A-kinase anchoring protein 12	Cytoplasm	transporter
0.141	1.019	AKAP12	AKAP12	A-kinase anchoring protein 12	Cytoplasm	transporter
0.289	1.018	AKAP12	AKAP12	A-kinase anchoring protein 12	Cytoplasm	transporter
0.539	-1.042	AKAP13	AKAP13	A-kinase anchoring protein 13	Cytoplasm	other
0.101	1.069	AKAP13	AKAP13	A-kinase anchoring protein 13	Cytoplasm	other
0.357	-1.069	AKAP13	AKAP13	A-kinase anchoring protein 13	Cytoplasm	other
0.778	1.02	SFRS17A	AKAP17A	A-kinase anchoring protein 17A	Nucleus	other
0.676	-1.023	SFRS17A	AKAP17A	A-kinase anchoring protein 17A	Nucleus	other
0.0121	1.07	AKAP2	AKAP2	A-kinase anchoring protein 2	Plasma Membrane	other
0.734	-1.006	AKAP2	AKAP2	A-kinase anchoring protein 2	Plasma Membrane	other
0.742	1.006	AKAP2	AKAP2	A-kinase anchoring protein 2	Plasma Membrane	other
0.907	-1.001	AKAP4	AKAP4	A-kinase anchoring protein 4	Cytoplasm	other
0.356	-1.015	AKAP4	AKAP4	A-kinase anchoring protein 4	Cytoplasm	other
0.798	-1.005	AKAP4	AKAP4	A-kinase anchoring protein 4	Cytoplasm	other
0.335	1.034	AKAP7	AKAP7	A-kinase anchoring protein 7	Plasma Membrane	other
0.532	1.023	AKAP8	AKAP8	A-kinase anchoring protein 8	Nucleus	other
0.775	1.016	AKAP8L	AKAP8L	A-kinase anchoring protein 8 like	Nucleus	other
0.857	-1.003	AKIP1	AKIP1	A-kinase interacting protein 1	Nucleus	other
0.298	-1.066	AKIP1	AKIP1	A-kinase interacting protein 1	Nucleus	other
0.775	-1.016	AKIP1	AKIP1	A-kinase interacting protein 1	Nucleus	other
0.25	-1.026	AKIP1	AKIP1	A-kinase interacting protein 1	Nucleus	other
0.0137	1.358	AKIRIN1	AKIRIN1	akirin 1	Cytoplasm	enzyme
0.0693	1.126	AKIRIN1	AKIRIN1	akirin 1	Cytoplasm	enzyme
0.0124	1.239	AKIRIN1	AKIRIN1	akirin 1	Cytoplasm	enzyme
0.558	-1.032	AKIRIN2	AKIRIN2	akirin 2	Nucleus	other
0.45	1.055	AKNA	AKNA	AT-hook transcription factor	Nucleus	transcription regulator
0.77	1.005	AKNAD1	AKNAD1	AKNA domain containing 1	Cytoplasm	other
0.00416	-1.127	AKR1A1	AKR1A1	aldo-keto reductase family 1, member A1 (aldehyde reductase)	Cytoplasm	enzyme
0.0234	-1.122	AKR1A1	AKR1A1	aldo-keto reductase family 1, member A1 (aldehyde reductase)	Cytoplasm	enzyme
0.895	-1.011	AKR1B1	AKR1B1	aldo-keto reductase family 1, member B1 (aldose reductase)	Cytoplasm	enzyme
0.827	1.004	AKR1B15	AKR1B15	aldo-keto reductase family 1, member B15	Cytoplasm	enzyme
0.889	1.002	AKR1C2	AKR1C1/AKR1C2	aldo-keto reductase family 1, member C2	Cytoplasm	enzyme
0.742	1.027	AKR1C3	AKR1C3	aldo-keto reductase family 1, member C3	Cytoplasm	enzyme
0.722	1.015	AKR1C4	AKR1C4	aldo-keto reductase family 1, member C4	Cytoplasm	enzyme
0.725	1.005	AKR1CL1	AKR1C8P	aldo-keto reductase family 1, member C8, pseudogene	Other	other
0.867	-1.002	AKR1D1	AKR1D1	aldo-keto reductase family 1, member D1	Cytoplasm	enzyme
0.631	-1.01	AKR1E2	AKR1E2	aldo-keto reductase family 1, member E2	Cytoplasm	enzyme
0.000963	-1.164	AKR7A2	AKR7A2	aldo-keto reductase family 7, member A2	Cytoplasm	enzyme
0.702	-1.006	AKR7A3	AKR7A3	aldo-keto reductase family 7, member A3 (aflatoxin aldehyde reductase)	Cytoplasm	enzyme
0.00216	-1.131	AKR7A3	AKR7A3	aldo-keto reductase family 7, member A3 (aflatoxin aldehyde reductase)	Cytoplasm	enzyme
0.294	-1.021	AKT1	AKT1	v-akt murine thymoma viral oncogene homolog 1	Cytoplasm	kinase
0.118	-1.087	AKT1	AKT1	v-akt murine thymoma viral oncogene homolog 1	Cytoplasm	kinase
0.217	-1.069	AKT1	AKT1	v-akt murine thymoma viral oncogene homolog 1	Cytoplasm	kinase
0.106	1.097	AKT1S1	AKT1S1	AKT1 substrate 1 (proline rich)	Cytoplasm	other
0.411	1.024	AKT2	AKT2	v-akt murine thymoma viral oncogene homolog 2	Cytoplasm	kinase
0.921	-1	AKT3	AKT3	v-akt murine thymoma viral oncogene homolog 3	Cytoplasm	kinase
0.348	1.019	AKT3	AKT3	v-akt murine thymoma viral oncogene homolog 3	Cytoplasm	kinase
0.356	1.013	AKT3	AKT3	v-akt murine thymoma viral oncogene homolog 3	Cytoplasm	kinase
0.473	1.013	AKT3	AKT3	v-akt murine thymoma viral oncogene homolog 3	Cytoplasm	kinase
0.828	-1.006	AKTIP	AKTIP	AKT interacting protein	Cytoplasm	other
0.856	1.004	AKTIP	AKTIP	AKT interacting protein	Cytoplasm	other
0.071	1.024	AKTIP	AKTIP	AKT interacting protein	Cytoplasm	other
0.575	-1.01	AKTIP	AKTIP	AKT interacting protein	Cytoplasm	other
0.822	1.004	ALAD	ALAD	aminolevulinate dehydratase	Cytoplasm	enzyme
0.0743	1.069	ALAS1	ALAS1	5'-aminolevulinate synthase 1	Cytoplasm	enzyme
0.0949	1.086	ALAS1	ALAS1	5'-aminolevulinate synthase 1	Cytoplasm	enzyme
0.479	1.012	ALAS2	ALAS2	5'-aminolevulinate synthase 2	Cytoplasm	enzyme
0.236	1.018	ALB	ALB	albumin	Extracellular Space	transporter
0.747	1.007	ALB	ALB	albumin	Extracellular Space	transporter
0.286	1.089	ALCAM	ALCAM	activated leukocyte cell adhesion molecule	Plasma Membrane	other
0.725	-1.02	ALDH16A1	ALDH16A1	aldehyde dehydrogenase 16 family member A1	Cytoplasm	enzyme
0.346	-1.032	ALDH18A1	ALDH18A1	aldehyde dehydrogenase 18 family member A1	Cytoplasm	kinase
0.22	-1.099	ALDH1A1	ALDH1A1	aldehyde dehydrogenase 1 family member A1	Cytoplasm	enzyme
0.782	-1.021	ALDH1A1	ALDH1A1	aldehyde dehydrogenase 1 family member A1	Cytoplasm	enzyme
0.151	1.106	ALDH1A2	ALDH1A2	aldehyde dehydrogenase 1 family member A2	Cytoplasm	enzyme
0.0258	1.178	ALDH1A2	ALDH1A2	aldehyde dehydrogenase 1 family member A2	Cytoplasm	enzyme
0.817	-1.004	ALDH1A3	ALDH1A3	aldehyde dehydrogenase 1 family member A3	Cytoplasm	enzyme
0.801	-1.009	ALDH1L2	ALDH1L2	aldehyde dehydrogenase 1 family member L2	Cytoplasm	enzyme
0.812	1.005	ALDH1L2	ALDH1L2	aldehyde dehydrogenase 1 family member L2	Cytoplasm	enzyme
0.0129	1.165	ALDH2	ALDH2	aldehyde dehydrogenase 2 family (mitochondrial)	Cytoplasm	enzyme
0.755	-1.006	ALDH3A1	ALDH3A1	aldehyde dehydrogenase 3 family member A1	Cytoplasm	enzyme
0.918	1	ALDH3A2	ALDH3A2	aldehyde dehydrogenase 3 family member A2	Cytoplasm	enzyme
0.0283	-1.122	ALDH3A2	ALDH3A2	aldehyde dehydrogenase 3 family member A2	Cytoplasm	enzyme
0.0247	-1.108	ALDH3A2	ALDH3A2	aldehyde dehydrogenase 3 family member A2	Cytoplasm	enzyme
0.634	1.015	ALDH3B1	ALDH3B1	aldehyde dehydrogenase 3 family member B1	Cytoplasm	enzyme
0.0133	-1.152	ALDH3B1	ALDH3B1	aldehyde dehydrogenase 3 family member B1	Cytoplasm	enzyme
0.51	-1.012	ALDH3B2	ALDH3B2	aldehyde dehydrogenase 3 family member B2	Other	enzyme
0.0436	-1.052	ALDH4A1	ALDH4A1	aldehyde dehydrogenase 4 family member A1	Cytoplasm	enzyme
0.0535	-1.052	ALDH4A1	ALDH4A1	aldehyde dehydrogenase 4 family member A1	Cytoplasm	enzyme
0.623	-1.013	ALDH4A1	ALDH4A1	aldehyde dehydrogenase 4 family member A1	Cytoplasm	enzyme
0.373	-1.019	ALDH4A1	ALDH4A1	aldehyde dehydrogenase 4 family member A1	Cytoplasm	enzyme
0.00118	-1.119	ALDH5A1	ALDH5A1	aldehyde dehydrogenase 5 family member A1	Cytoplasm	enzyme
0.0534	-1.033	ALDH5A1	ALDH5A1	aldehyde dehydrogenase 5 family member A1	Cytoplasm	enzyme
0.372	-1.05	ALDH6A1	ALDH6A1	aldehyde dehydrogenase 6 family member A1	Cytoplasm	enzyme
0.307	-1.03	ALDH6A1	ALDH6A1	aldehyde dehydrogenase 6 family member A1	Cytoplasm	enzyme
0.0766	-1.095	ALDH7A1	ALDH7A1	aldehyde dehydrogenase 7 family member A1	Cytoplasm	enzyme
0.0475	-1.101	ALDH7A1	ALDH7A1	aldehyde dehydrogenase 7 family member A1	Cytoplasm	enzyme
0.775	-1.007	ALDH8A1	ALDH8A1	aldehyde dehydrogenase 8 family member A1	Cytoplasm	enzyme
0.0655	-1.131	ALDH9A1	ALDH9A1	aldehyde dehydrogenase 9 family member A1	Cytoplasm	enzyme
0.78	1.042	ALDOA	ALDOA	aldolase, fructose-bisphosphate A	Cytoplasm	enzyme
0.261	-1.082	ALDOA	ALDOA	aldolase, fructose-bisphosphate A	Cytoplasm	enzyme
0.849	1.004	ALDOA	ALDOA	aldolase, fructose-bisphosphate A	Cytoplasm	enzyme
0.175	1.03	ALDOB	ALDOB	aldolase, fructose-bisphosphate B	Cytoplasm	enzyme
0.912	1.002	ALDOC	ALDOC	aldolase, fructose-bisphosphate C	Cytoplasm	enzyme
0.147	-1.044	ALG1	ALG1	ALG1, chitobiosyldiphosphodolichol beta-mannosyltransferase	Cytoplasm	enzyme
0.56	1.014	ALG10B	ALG10B	ALG10B, alpha-1,2-glucosyltransferase	Plasma Membrane	transporter
0.821	1.006	ALG11	ALG11	ALG11, alpha-1,2-mannosyltransferase	Other	other
0.857	1.005	ALG11	ALG11	ALG11, alpha-1,2-mannosyltransferase	Other	other
0.843	-1.004	ALG12	ALG12	ALG12, alpha-1,6-mannosyltransferase	Cytoplasm	enzyme
0.409	1.026	ALG13	ALG13	ALG13, UDP-N-acetylglucosaminyltransferase subunit	Cytoplasm	enzyme
0.341	-1.039	ALG13	ALG13	ALG13, UDP-N-acetylglucosaminyltransferase subunit	Cytoplasm	enzyme
0.914	1	ALG13	ALG13	ALG13, UDP-N-acetylglucosaminyltransferase subunit	Cytoplasm	enzyme
0.0927	-1.059	ALG14	ALG14	ALG14, UDP-N-acetylglucosaminyltransferase subunit	Cytoplasm	enzyme
0.0366	-1.054	ALG14	ALG14	ALG14, UDP-N-acetylglucosaminyltransferase subunit	Cytoplasm	enzyme
0.893	1.001	ALG1L	ALG1L	ALG1, chitobiosyldiphosphodolichol beta-mannosyltransferase-like	Other	other
0.884	-1.002	ALG1L2	ALG1L2	ALG1, chitobiosyldiphosphodolichol beta-mannosyltransferase-like 2	Other	other
0.136	1.026	ALG2	ALG2	ALG2, alpha-1,3/1,6-mannosyltransferase	Cytoplasm	enzyme
0.031	-1.153	ALG3	ALG3	ALG3, alpha-1,3- mannosyltransferase	Cytoplasm	enzyme
0.831	-1.009	ALG5	ALG5	ALG5, dolichyl-phosphate beta-glucosyltransferase	Cytoplasm	enzyme
0.913	-1.001	ALG6	ALG6	ALG6, alpha-1,3-glucosyltransferase	Cytoplasm	enzyme
0.0327	-1.081	ALG8	ALG8	ALG8, alpha-1,3-glucosyltransferase	Cytoplasm	enzyme
0.26	-1.051	ALG8	ALG8	ALG8, alpha-1,3-glucosyltransferase	Cytoplasm	enzyme
0.176	-1.031	ALG9	ALG9	ALG9, alpha-1,2-mannosyltransferase	Cytoplasm	enzyme
0.784	1.006	ALK	ALK	anaplastic lymphoma receptor tyrosine kinase	Plasma Membrane	kinase
0.225	1.024	ALKBH1	ALKBH1	alkB homolog 1, histone H2A dioxygenase	Cytoplasm	enzyme
0.867	1.003	ALKBH1	ALKBH1	alkB homolog 1, histone H2A dioxygenase	Cytoplasm	enzyme
0.313	1.024	ALKBH1	ALKBH1	alkB homolog 1, histone H2A dioxygenase	Cytoplasm	enzyme
0.86	-1.006	ALKBH2	ALKBH2	alkB homolog 2, alpha-ketoglutarate-dependent dioxygenase	Nucleus	enzyme
0.225	-1.037	ALKBH3	ALKBH3	alkB homolog 3, alpha-ketoglutarate-dependent dioxygenase	Nucleus	enzyme
0.143	-1.027	ALKBH4	ALKBH4	alkB homolog 4, lysine demethylase	Cytoplasm	enzyme
0.2	-1.085	ALKBH5	ALKBH5	alkB homolog 5, RNA demethylase	Nucleus	enzyme
0.458	-1.034	ALKBH6	ALKBH6	alkB homolog 6	Other	other
0.0265	-1.109	ALKBH7	ALKBH7	alkB homolog 7	Cytoplasm	other
0.856	1.003	ALKBH8	ALKBH8	alkB homolog 8, tRNA methyltransferase	Cytoplasm	enzyme
0.855	1.003	ALLC	ALLC	allantoicase	Other	enzyme
0.827	-1.006	ALMS1	ALMS1	ALMS1, centrosome and basal body associated protein	Cytoplasm	other
0.821	-1.003	ALOX12	ALOX12	arachidonate 12-lipoxygenase	Cytoplasm	enzyme
0.894	-1.004	ALOX15	ALOX15	arachidonate 15-lipoxygenase	Cytoplasm	enzyme
0.326	-1.185	ALOX15	ALOX15	arachidonate 15-lipoxygenase	Cytoplasm	enzyme
0.00754	1.398	ALOX15B	ALOX15B	arachidonate 15-lipoxygenase, type B	Cytoplasm	enzyme
0.051	1.212	ALOX15B	ALOX15B	arachidonate 15-lipoxygenase, type B	Cytoplasm	enzyme
0.0015	1.623	ALOX15B	ALOX15B	arachidonate 15-lipoxygenase, type B	Cytoplasm	enzyme
0.253	-1.183	ALOX5	ALOX5	arachidonate 5-lipoxygenase	Cytoplasm	enzyme
0.258	1.016	ALOX5	ALOX5	arachidonate 5-lipoxygenase	Cytoplasm	enzyme
0.699	-1.048	ALOX5AP	ALOX5AP	arachidonate 5-lipoxygenase-activating protein	Plasma Membrane	other
0.779	-1.006	ALOXE3	ALOXE3	arachidonate lipoxygenase 3	Extracellular Space	enzyme
0.822	-1.006	ALPI	ALPI	alkaline phosphatase, intestinal	Plasma Membrane	phosphatase
0.895	-1.001	ALPK2	ALPK2	alpha kinase 2	Nucleus	kinase
0.241	1.025	ALPK3	ALPK3	alpha kinase 3	Nucleus	kinase
0.333	-1.034	ALS2	ALS2	ALS2, alsin Rho guanine nucleotide exchange factor	Cytoplasm	other
0.766	-1.006	ALS2CL	ALS2CL	ALS2 C-terminal like	Cytoplasm	other
0.862	-1.002	ALS2CL	ALS2CL	ALS2 C-terminal like	Cytoplasm	other
0.194	-1.014	ALS2CR12	ALS2CR12	amyotrophic lateral sclerosis 2 chromosome region candidate 12	Cytoplasm	other
0.656	-1.011	ALX1	ALX1	ALX homeobox 1	Nucleus	transcription regulator
0.584	1.013	ALX1	ALX1	ALX homeobox 1	Nucleus	transcription regulator
0.657	-1.01	ALX3	ALX3	ALX homeobox 3	Nucleus	transcription regulator
0.759	1.006	ALX3	ALX3	ALX homeobox 3	Nucleus	transcription regulator
0.732	-1.027	THOC4	ALYREF	Aly/REF export factor	Nucleus	transcription regulator
0.0206	1.074	AMACR	AMACR	alpha-methylacyl-CoA racemase	Cytoplasm	enzyme
0.0877	1.025	AMBN	AMBN	ameloblastin	Extracellular Space	growth factor
0.504	-1.012	AMBN	AMBN	ameloblastin	Extracellular Space	growth factor
0.844	-1.004	AMBRA1	AMBRA1	autophagy/beclin-1 regulator 1	Cytoplasm	other
0.111	1.182	AMD1	AMD1	adenosylmethionine decarboxylase 1	Cytoplasm	enzyme
0.9	1.003	AMD1	AMD1	adenosylmethionine decarboxylase 1	Cytoplasm	enzyme
0.115	1.026	AMD1	AMD1	adenosylmethionine decarboxylase 1	Cytoplasm	enzyme
0.138	-1.036	AMDHD1	AMDHD1	amidohydrolase domain containing 1	Cytoplasm	enzyme
0.64	-1.035	AMDHD2	AMDHD2	amidohydrolase domain containing 2	Nucleus	enzyme
0.848	-1.003	AMELX	AMELX	amelogenin, X-linked	Extracellular Space	growth factor
0.782	-1.005	AMELY	AMELY	amelogenin, Y-linked	Extracellular Space	growth factor
0.455	-1.028	FAM123B	AMER1	APC membrane recruitment protein 1	Plasma Membrane	other
0.766	-1.006	FAM123B	AMER1	APC membrane recruitment protein 1	Plasma Membrane	other
0.797	1.004	FAM123A	AMER2	APC membrane recruitment protein 2	Plasma Membrane	other
0.857	-1.002	FAM123A	AMER2	APC membrane recruitment protein 2	Plasma Membrane	other
0.82	1.004	FAM123C	AMER3	APC membrane recruitment protein 3	Other	other
0.021	1.075	AMFR	AMFR	autocrine motility factor receptor, E3 ubiquitin protein ligase	Plasma Membrane	transmembrane receptor
0.843	1.011	AMFR	AMFR	autocrine motility factor receptor, E3 ubiquitin protein ligase	Plasma Membrane	transmembrane receptor
0.591	1.012	AMIGO1	AMIGO1	adhesion molecule with Ig-like domain 1	Plasma Membrane	other
0.677	-1.008	AMIGO3	AMIGO3	adhesion molecule with Ig-like domain 3	Other	other
0.755	-1.005	AMMECR1	AMMECR1	Alport syndrome, mental retardation, midface hypoplasia and elliptocytosis chromosomal region gene 1	Other	other
0.873	1.004	AMMECR1	AMMECR1	Alport syndrome, mental retardation, midface hypoplasia and elliptocytosis chromosomal region gene 1	Other	other
0.823	1.005	AMMECR1	AMMECR1	Alport syndrome, mental retardation, midface hypoplasia and elliptocytosis chromosomal region gene 1	Other	other
0.772	-1.007	AMMECR1L	AMMECR1L	AMMECR1 like	Other	other
0.0424	1.026	AMN	AMN	amnion associated transmembrane protein	Plasma Membrane	other
0.071	1.041	AMOT	AMOT	angiomotin	Plasma Membrane	other
0.521	-1.012	AMOTL1	AMOTL1	angiomotin like 1	Plasma Membrane	other
0.89	1.003	AMOTL2	AMOTL2	angiomotin like 2	Plasma Membrane	other
0.714	1.006	AMPD3	AMPD3	adenosine monophosphate deaminase 3	Cytoplasm	enzyme
0.0932	1.036	AMPD3	AMPD3	adenosine monophosphate deaminase 3	Cytoplasm	enzyme
0.91	-1.001	AMPD3	AMPD3	adenosine monophosphate deaminase 3	Cytoplasm	enzyme
0.319	1.04	AMPD3	AMPD3	adenosine monophosphate deaminase 3	Cytoplasm	enzyme
0.917	1.001	AMPH	AMPH	amphiphysin	Plasma Membrane	other
0.643	-1.008	AMPH	AMPH	amphiphysin	Plasma Membrane	other
0.427	-1.035	AMT	AMT	aminomethyltransferase	Cytoplasm	enzyme
0.507	-1.049	AMY1A	AMY1C (includes others)	amylase, alpha 1A (salivary)	Extracellular Space	enzyme
0.0316	-1.094	AMY1A	AMY1C (includes others)	amylase, alpha 1A (salivary)	Extracellular Space	enzyme
0.644	1.01	AMY1A	AMY1C (includes others)	amylase, alpha 1A (salivary)	Extracellular Space	enzyme
0.402	-1.074	AMY1A	AMY1C (includes others)	amylase, alpha 1A (salivary)	Extracellular Space	enzyme
0.395	-1.015	AMY2A	AMY2A	amylase, alpha 2A (pancreatic)	Extracellular Space	enzyme
0.556	1.01	AMY2A	AMY2A	amylase, alpha 2A (pancreatic)	Extracellular Space	enzyme
0.485	-1.018	AMY2A	AMY2A	amylase, alpha 2A (pancreatic)	Extracellular Space	enzyme
0.92	-1	AMY2A	AMY2A	amylase, alpha 2A (pancreatic)	Extracellular Space	enzyme
0.4	1.013	AMY2A	AMY2A	amylase, alpha 2A (pancreatic)	Extracellular Space	enzyme
0.82	1.003	AMY2B	AMY2B	amylase, alpha 2B (pancreatic)	Extracellular Space	enzyme
0.396	1.038	AMZ2	AMZ2	archaelysin family metallopeptidase 2	Other	other
0.508	-1.021	ANAPC1	ANAPC1	anaphase promoting complex subunit 1	Nucleus	other
0.79	-1.005	ANAPC1	ANAPC1	anaphase promoting complex subunit 1	Nucleus	other
0.738	1.01	ANAPC1	ANAPC1	anaphase promoting complex subunit 1	Nucleus	other
0.193	-1.049	ANAPC1	ANAPC1	anaphase promoting complex subunit 1	Nucleus	other
0.833	1.005	ANAPC1	ANAPC1	anaphase promoting complex subunit 1	Nucleus	other
0.0512	1.065	ANAPC10	ANAPC10	anaphase promoting complex subunit 10	Nucleus	other
0.676	-1.008	ANAPC10	ANAPC10	anaphase promoting complex subunit 10	Nucleus	other
0.0107	-1.122	ANAPC11	ANAPC11	anaphase promoting complex subunit 11	Cytoplasm	enzyme
0.614	-1.01	ANAPC11	ANAPC11	anaphase promoting complex subunit 11	Cytoplasm	enzyme
0.11	-1.057	ANAPC11	ANAPC11	anaphase promoting complex subunit 11	Cytoplasm	enzyme
0.161	-1.081	ANAPC13	ANAPC13	anaphase promoting complex subunit 13	Nucleus	other
0.00093	-1.137	C11orf51	ANAPC15	anaphase promoting complex subunit 15	Other	other
0.84	1.006	ANAPC16	ANAPC16	anaphase promoting complex subunit 16	Nucleus	other
0.612	1.011	ANAPC2	ANAPC2	anaphase promoting complex subunit 2	Nucleus	other
0.829	-1.007	ANAPC2	ANAPC2	anaphase promoting complex subunit 2	Nucleus	other
0.73	1.015	ANAPC4	ANAPC4	anaphase promoting complex subunit 4	Nucleus	enzyme
0.838	-1.007	ANAPC5	ANAPC5	anaphase promoting complex subunit 5	Nucleus	other
0.86	1.008	ANAPC7	ANAPC7	anaphase promoting complex subunit 7	Nucleus	other
0.545	-1.048	ANG	ANG	angiogenin, ribonuclease, RNase A family, 5	Extracellular Space	enzyme
0.403	-1.087	ANG	ANG	angiogenin, ribonuclease, RNase A family, 5	Extracellular Space	enzyme
0.658	-1.038	ANG	ANG	angiogenin, ribonuclease, RNase A family, 5	Extracellular Space	enzyme
0.678	-1.032	ANG	ANG	angiogenin, ribonuclease, RNase A family, 5	Extracellular Space	enzyme
0.827	-1.014	ANG	ANG	angiogenin, ribonuclease, RNase A family, 5	Extracellular Space	enzyme
0.453	-1.039	ANGEL1	ANGEL1	angel homolog 1 (Drosophila)	Extracellular Space	other
0.69	1.016	ANGEL2	ANGEL2	angel homolog 2 (Drosophila)	Nucleus	other
0.891	1.002	ANGPT1	ANGPT1	angiopoietin 1	Extracellular Space	growth factor
0.39	1.017	ANGPT1	ANGPT1	angiopoietin 1	Extracellular Space	growth factor
0.754	-1.005	ANGPTL1	ANGPTL1	angiopoietin like 1	Plasma Membrane	other
0.246	-1.016	ANGPTL3	ANGPTL3	angiopoietin like 3	Extracellular Space	growth factor
0.828	-1.004	ANGPTL3	ANGPTL3	angiopoietin like 3	Extracellular Space	growth factor
0.829	-1.004	ANGPTL4	ANGPTL4	angiopoietin like 4	Extracellular Space	other
0.293	1.124	ANGPTL4	ANGPTL4	angiopoietin like 4	Extracellular Space	other
0.239	1.043	ANGPTL4	ANGPTL4	angiopoietin like 4	Extracellular Space	other
0.685	-1.02	ANGPTL6	ANGPTL6	angiopoietin like 6	Extracellular Space	other
0.3	1.014	ANGPTL7	ANGPTL7	angiopoietin like 7	Extracellular Space	other
0.871	1.003	ANK1	ANK1	ankyrin 1	Plasma Membrane	other
0.517	-1.012	ANK2	ANK2	ankyrin 2, neuronal	Plasma Membrane	other
0.675	-1.006	ANK3	ANK3	ankyrin 3, node of Ranvier (ankyrin G)	Plasma Membrane	other
0.712	1.009	ANK3	ANK3	ankyrin 3, node of Ranvier (ankyrin G)	Plasma Membrane	other
0.563	-1.009	ANK3	ANK3	ankyrin 3, node of Ranvier (ankyrin G)	Plasma Membrane	other
0.84	1.003	ANKAR	ANKAR	ankyrin and armadillo repeat containing	Nucleus	transcription regulator
0.658	-1.012	ANKAR	ANKAR	ankyrin and armadillo repeat containing	Nucleus	transcription regulator
0.738	-1.006	ANKFY1	ANKFY1	ankyrin repeat and FYVE domain containing 1	Cytoplasm	transcription regulator
0.315	-1.045	ANKFY1	ANKFY1	ankyrin repeat and FYVE domain containing 1	Cytoplasm	transcription regulator
0.89	1.002	ANKH	ANKH	ANKH inorganic pyrophosphate transport regulator	Plasma Membrane	transporter
0.888	-1.002	ANKH	ANKH	ANKH inorganic pyrophosphate transport regulator	Plasma Membrane	transporter
0.0939	-1.06	ANKHD1	ANKHD1/ANKHD1-EIF4EBP3	ankyrin repeat and KH domain containing 1	Other	other
0.841	1.006	ANKHD1	ANKHD1/ANKHD1-EIF4EBP3	ankyrin repeat and KH domain containing 1	Other	other
0.898	1.001	ANKHD1	ANKHD1/ANKHD1-EIF4EBP3	ankyrin repeat and KH domain containing 1	Other	other
0.765	-1.014	ANKHD1	ANKHD1/ANKHD1-EIF4EBP3	ankyrin repeat and KH domain containing 1	Other	other
0.505	1.011	ANKHD1	ANKHD1/ANKHD1-EIF4EBP3	ankyrin repeat and KH domain containing 1	Other	other
0.0249	1.077	ANKIB1	ANKIB1	ankyrin repeat and IBR domain containing 1	Nucleus	transcription regulator
0.439	1.023	ANKLE1	ANKLE1	ankyrin repeat and LEM domain containing 1	Other	other
0.46	-1.017	ANKLE2	ANKLE2	ankyrin repeat and LEM domain containing 2	Nucleus	transcription regulator
0.253	1.07	ANKLE2	ANKLE2	ankyrin repeat and LEM domain containing 2	Nucleus	transcription regulator
0.359	-1.039	ANKMY1	ANKMY1	ankyrin repeat and MYND domain containing 1	Other	other
0.437	1.028	ANKMY2	ANKMY2	ankyrin repeat and MYND domain containing 2	Plasma Membrane	other
0.116	1.065	ANKRA2	ANKRA2	ankyrin repeat family A member 2	Cytoplasm	transcription regulator
0.0906	1.052	ANKRA2	ANKRA2	ankyrin repeat family A member 2	Cytoplasm	transcription regulator
0.654	-1.008	ANKRD1	ANKRD1	ankyrin repeat domain 1 (cardiac muscle)	Cytoplasm	transcription regulator
0.402	1.034	ANKRD10	ANKRD10	ankyrin repeat domain 10	Nucleus	transcription regulator
0.741	1.014	ANKRD10	ANKRD10	ankyrin repeat domain 10	Nucleus	transcription regulator
0.721	1.006	ANKRD11	ANKRD11	ankyrin repeat domain 11	Nucleus	other
0.75	-1.017	ANKRD11	ANKRD11	ankyrin repeat domain 11	Nucleus	other
0.566	-1.027	ANKRD12	ANKRD12	ankyrin repeat domain 12	Nucleus	other
0.741	1.016	ANKRD13A	ANKRD13A	ankyrin repeat domain 13A	Plasma Membrane	other
0.7	1.007	ANKRD13B	ANKRD13B	ankyrin repeat domain 13B	Plasma Membrane	other
0.846	1.005	ANKRD13C	ANKRD13C	ankyrin repeat domain 13C	Cytoplasm	other
0.344	1.021	ANKRD13D	ANKRD13D	ankyrin repeat domain 13 family member D	Plasma Membrane	other
0.789	-1.007	ANKRD16	ANKRD16	ankyrin repeat domain 16	Other	other
0.306	-1.017	ANKRD16	ANKRD16	ankyrin repeat domain 16	Other	other
0.806	-1.006	ANKRD16	ANKRD16	ankyrin repeat domain 16	Other	other
0.745	1.012	ANKRD17	ANKRD17	ankyrin repeat domain 17	Nucleus	other
0.598	1.012	ANKRD17	ANKRD17	ankyrin repeat domain 17	Nucleus	other
0.375	-1.027	ANKRD17	ANKRD17	ankyrin repeat domain 17	Nucleus	other
0.189	1.02	ANKRD2	ANKRD2	ankyrin repeat domain 2 (stretch responsive muscle)	Nucleus	transcription regulator
0.907	-1.001	C21orf81	ANKRD20A11P	ankyrin repeat domain 20 family member A11, pseudogene	Other	other
0.771	-1.005	C21orf81	ANKRD20A11P	ankyrin repeat domain 20 family member A11, pseudogene	Other	other
0.595	1.026	C21orf81	ANKRD20A11P	ankyrin repeat domain 20 family member A11, pseudogene	Other	other
0.69	1.014	ANKRD20A4	ANKRD20A4 (includes others)	ankyrin repeat domain 20 family member A4	Plasma Membrane	other
0.783	-1.006	ANKRD20A4	ANKRD20A4 (includes others)	ankyrin repeat domain 20 family member A4	Plasma Membrane	other
0.862	-1.003	ANKRD20A4	ANKRD20A4 (includes others)	ankyrin repeat domain 20 family member A4	Plasma Membrane	other
0.756	-1.019	ANKRD20A4	ANKRD20A4 (includes others)	ankyrin repeat domain 20 family member A4	Plasma Membrane	other
0.432	-1.013	ANKRD20A4	ANKRD20A4 (includes others)	ankyrin repeat domain 20 family member A4	Plasma Membrane	other
0.314	-1.022	ANKRD20A4	ANKRD20A4 (includes others)	ankyrin repeat domain 20 family member A4	Plasma Membrane	other
0.873	1.002	ANKRD20A5P	ANKRD20A5P	ankyrin repeat domain 20 family member A5, pseudogene	Other	other
0.13	-1.028	ANKRD20B	ANKRD20A8P	ankyrin repeat domain 20 family member A8, pseudogene	Other	other
0.0981	1.178	ANKRD22	ANKRD22	ankyrin repeat domain 22	Nucleus	transcription regulator
0.0549	1.229	ANKRD22	ANKRD22	ankyrin repeat domain 22	Nucleus	transcription regulator
0.764	-1.006	ANKRD23	ANKRD23	ankyrin repeat domain 23	Nucleus	other
0.574	-1.011	ANKRD23	ANKRD23	ankyrin repeat domain 23	Nucleus	other
0.683	-1.008	ANKRD24	ANKRD24	ankyrin repeat domain 24	Other	other
0.905	-1.001	ANKRD26	ANKRD26	ankyrin repeat domain 26	Nucleus	transcription regulator
0.847	1.005	ANKRD27	ANKRD27	ankyrin repeat domain 27	Cytoplasm	other
0.572	-1.011	ANKRD28	ANKRD28	ankyrin repeat domain 28	Cytoplasm	other
0.707	-1.01	ANKRD28	ANKRD28	ankyrin repeat domain 28	Cytoplasm	other
0.905	-1.001	ANKRD29	ANKRD29	ankyrin repeat domain 29	Other	other
0.314	-1.019	ANKRD29	ANKRD29	ankyrin repeat domain 29	Other	other
0.37	1.014	NCRNA00164	ANKRD30BL	ankyrin repeat domain 30B-like	Other	other
0.212	1.024	C21orf99	ANKRD30BP2	ankyrin repeat domain 30B pseudogene 2	Other	other
0.685	-1.009	ANKRD31	ANKRD31	ankyrin repeat domain 31	Extracellular Space	other
0.205	-1.146	ANKRD33	ANKRD33	ankyrin repeat domain 33	Nucleus	transcription regulator
0.456	1.014	ANKRD34A	ANKRD34A	ankyrin repeat domain 34A	Cytoplasm	other
0.737	-1.005	ANKRD34C	ANKRD34C	ankyrin repeat domain 34C	Other	other
0.0507	-1.043	ANKRD35	ANKRD35	ankyrin repeat domain 35	Other	other
0.3	-1.023	ANKRD35	ANKRD35	ankyrin repeat domain 35	Other	other
0.764	-1.006	ANKRD36	ANKRD36	ankyrin repeat domain 36	Other	other
0.795	-1.004	ANKRD36	ANKRD36	ankyrin repeat domain 36	Other	other
0.185	1.034	ANKRD36	ANKRD36	ankyrin repeat domain 36	Other	other
0.503	1.016	ANKRD36	ANKRD36	ankyrin repeat domain 36	Other	other
0.254	1.072	ANKRD36	ANKRD36	ankyrin repeat domain 36	Other	other
0.261	1.079	ANKRD36B	ANKRD36B	ankyrin repeat domain 36B	Extracellular Space	other
0.0678	1.094	ANKRD36B	ANKRD36B	ankyrin repeat domain 36B	Extracellular Space	other
0.879	-1.01	ANKRD37	ANKRD37	ankyrin repeat domain 37	Other	other
0.406	-1.025	ANKRD39	ANKRD39	ankyrin repeat domain 39	Other	other
0.223	1.042	ANKRD40	ANKRD40	ankyrin repeat domain 40	Other	other
0.614	1.008	ANKRD44	ANKRD44	ankyrin repeat domain 44	Other	other
0.029	1.066	ANKRD46	ANKRD46	ankyrin repeat domain 46	Nucleus	transcription regulator
0.039	1.07	ANKRD49	ANKRD49	ankyrin repeat domain 49	Nucleus	transcription regulator
0.897	1.001	ANKRD49	ANKRD49	ankyrin repeat domain 49	Nucleus	transcription regulator
0.041	-1.042	ANKRD50	ANKRD50	ankyrin repeat domain 50	Other	other
0.843	1.006	ANKRD52	ANKRD52	ankyrin repeat domain 52	Nucleus	transcription regulator
0.48	1.014	ANKRD53	ANKRD53	ankyrin repeat domain 53	Other	transcription regulator
0.0908	1.076	ANKRD55	ANKRD55	ankyrin repeat domain 55	Nucleus	transcription regulator
0.228	1.061	ANKRD55	ANKRD55	ankyrin repeat domain 55	Nucleus	transcription regulator
0.891	1.002	ANKRD6	ANKRD6	ankyrin repeat domain 6	Nucleus	transcription regulator
0.609	-1.01	ANKRD6	ANKRD6	ankyrin repeat domain 6	Nucleus	transcription regulator
0.884	-1.002	ANKRD7	ANKRD7	ankyrin repeat domain 7	Nucleus	transcription regulator
0.857	-1.005	ANKRD9	ANKRD9	ankyrin repeat domain 9	Other	other
0.0313	-1.138	ANKRD9	ANKRD9	ankyrin repeat domain 9	Other	other
0.0641	-1.092	ANKS1A	ANKS1A	ankyrin repeat and sterile alpha motif domain containing 1A	Cytoplasm	other
0.755	-1.006	ANKS1B	ANKS1B	ankyrin repeat and sterile alpha motif domain containing 1B	Nucleus	other
0.784	1.004	ANKS1B	ANKS1B	ankyrin repeat and sterile alpha motif domain containing 1B	Nucleus	other
0.921	-1	ANKS3	ANKS3	ankyrin repeat and sterile alpha motif domain containing 3	Nucleus	transcription regulator
0.73	1.007	ANKS6	ANKS6	ankyrin repeat and sterile alpha motif domain containing 6	Cytoplasm	other
0.729	-1.006	C3orf16	ANKUB1	ankyrin repeat and ubiquitin domain containing 1	Other	other
0.655	1.025	ANKZF1	ANKZF1	ankyrin repeat and zinc finger domain containing 1	Nucleus	transcription regulator
0.803	1.004	ANKZF1	ANKZF1	ankyrin repeat and zinc finger domain containing 1	Nucleus	transcription regulator
0.876	1.003	ANKZF1	ANKZF1	ankyrin repeat and zinc finger domain containing 1	Nucleus	transcription regulator
0.746	-1.014	ANLN	ANLN	anillin actin binding protein	Cytoplasm	other
0.602	-1.009	ANO1	ANO1	anoctamin 1, calcium activated chloride channel	Plasma Membrane	ion channel
0.88	-1.002	ANO1	ANO1	anoctamin 1, calcium activated chloride channel	Plasma Membrane	ion channel
0.164	-1.063	ANO10	ANO10	anoctamin 10	Plasma Membrane	ion channel
0.587	1.009	ANO2	ANO2	anoctamin 2, calcium activated chloride channel	Plasma Membrane	ion channel
0.202	-1.076	ANO6	ANO6	anoctamin 6	Plasma Membrane	ion channel
0.84	-1.004	ANO7	ANO7	anoctamin 7	Plasma Membrane	transporter
0.518	-1.012	ANO7	ANO7	anoctamin 7	Plasma Membrane	transporter
0.894	-1.004	ANO8	ANO8	anoctamin 8	Plasma Membrane	ion channel
0.81	1.005	ANO9	ANO9	anoctamin 9	Plasma Membrane	ion channel
0.127	1.083	ANO9	ANO9	anoctamin 9	Plasma Membrane	ion channel
0.0905	1.086	ANO9	ANO9	anoctamin 9	Plasma Membrane	ion channel
0.904	1.001	ANP32A	ANP32A	acidic nuclear phosphoprotein 32 family member A	Other	other
0.71	1.015	ANP32B	ANP32B	acidic nuclear phosphoprotein 32 family member B	Nucleus	other
0.449	-1.017	ANP32B	ANP32B	acidic nuclear phosphoprotein 32 family member B	Nucleus	other
0.212	-1.021	ANP32C	ANP32C	acidic nuclear phosphoprotein 32 family member C	Nucleus	other
0.901	-1.001	ANP32D	ANP32D	acidic nuclear phosphoprotein 32 family member D	Other	other
0.817	-1.005	ANP32E	ANP32E	acidic nuclear phosphoprotein 32 family member E	Nucleus	other
0.242	1.126	ANPEP	ANPEP	alanyl aminopeptidase, membrane	Plasma Membrane	peptidase
0.879	-1.002	ANTXR1	ANTXR1	anthrax toxin receptor 1	Plasma Membrane	transmembrane receptor
0.788	1.004	ANTXR1	ANTXR1	anthrax toxin receptor 1	Plasma Membrane	transmembrane receptor
0.852	1.003	ANTXR1	ANTXR1	anthrax toxin receptor 1	Plasma Membrane	transmembrane receptor
0.0016	1.261	ANTXR2	ANTXR2	anthrax toxin receptor 2	Plasma Membrane	transmembrane receptor
0.47	-1.014	ANTXRL	ANTXRL	anthrax toxin receptor-like	Other	other
0.871	1.011	ANXA1	ANXA1	annexin A1	Plasma Membrane	enzyme
0.655	-1.009	ANXA10	ANXA10	annexin A10	Cytoplasm	other
0.417	-1.056	ANXA11	ANXA11	annexin A11	Nucleus	other
0.515	-1.039	ANXA11	ANXA11	annexin A11	Nucleus	other
0.565	-1.013	ANXA13	ANXA13	annexin A13	Plasma Membrane	other
0.811	1.031	ANXA2	ANXA2	annexin A2	Plasma Membrane	other
0.135	-1.068	ANXA2	ANXA2	annexin A2	Plasma Membrane	other
0.559	-1.029	ANXA2	ANXA2	annexin A2	Plasma Membrane	other
0.47	-1.061	ANX2P2	ANXA2P2	annexin A2 pseudogene 2	Cytoplasm	other
0.127	-1.065	ANX2P2	ANXA2P2	annexin A2 pseudogene 2	Cytoplasm	other
0.794	-1.027	ANX2P2	ANXA2P2	annexin A2 pseudogene 2	Cytoplasm	other
0.886	-1.005	C5orf39	ANXA2R	annexin A2 receptor	Plasma Membrane	other
0.00673	1.152	ANXA3	ANXA3	annexin A3	Cytoplasm	enzyme
0.177	-1.07	ANXA4	ANXA4	annexin A4	Plasma Membrane	other
0.0227	-1.096	ANXA5	ANXA5	annexin A5	Plasma Membrane	transporter
0.0399	1.116	ANXA7	ANXA7	annexin A7	Plasma Membrane	ion channel
0.645	-1.008	ANXA8	ANXA8/ANXA8L1	annexin A8-like 1	Plasma Membrane	other
0.768	-1.007	ANXA8	ANXA8/ANXA8L1	annexin A8-like 1	Plasma Membrane	other
0.827	1.003	ANXA8	ANXA8/ANXA8L1	annexin A8-like 1	Plasma Membrane	other
0.784	-1.004	ANXA8	ANXA8/ANXA8L1	annexin A8-like 1	Plasma Membrane	other
0.871	1.002	ANXA8	ANXA8/ANXA8L1	annexin A8-like 1	Plasma Membrane	other
0.284	-1.018	ANXA9	ANXA9	annexin A9	Plasma Membrane	transmembrane receptor
0.843	1.008	ABP1	AOC1	amine oxidase, copper containing 1	Extracellular Space	enzyme
0.834	1.005	AOC2	AOC2	amine oxidase, copper containing 2	Plasma Membrane	enzyme
0.654	-1.007	AOC2	AOC2	amine oxidase, copper containing 2	Plasma Membrane	enzyme
0.9	1.001	AOC2	AOC2	amine oxidase, copper containing 2	Plasma Membrane	enzyme
0.887	1.002	AOC3	AOC3	amine oxidase, copper containing 3	Plasma Membrane	enzyme
0.919	-1	AOX2	AOX2P	aldehyde oxidase 2 pseudogene	Other	other
0.309	1.017	AP1AR	AP1AR	adaptor related protein complex 1 associated regulatory protein	Cytoplasm	other
0.00757	-1.244	AP1B1	AP1B1	adaptor related protein complex 1 beta 1 subunit	Cytoplasm	transporter
0.0299	-1.123	AP1B1	AP1B1	adaptor related protein complex 1 beta 1 subunit	Cytoplasm	transporter
0.699	-1.023	AP1G1	AP1G1	adaptor related protein complex 1 gamma 1 subunit	Cytoplasm	transporter
0.698	1.027	AP1G1	AP1G1	adaptor related protein complex 1 gamma 1 subunit	Cytoplasm	transporter
0.907	1.003	AP1G2	AP1G2	adaptor related protein complex 1 gamma 2 subunit	Cytoplasm	transporter
0.47	-1.042	AP1M1	AP1M1	adaptor related protein complex 1 mu 1 subunit	Cytoplasm	transporter
0.747	1.006	AP1M2	AP1M2	adaptor related protein complex 1 mu 2 subunit	Cytoplasm	transporter
0.0133	-1.101	AP1S1	AP1S1	adaptor related protein complex 1 sigma 1 subunit	Cytoplasm	transporter
0.883	1.009	AP1S1	AP1S1	adaptor related protein complex 1 sigma 1 subunit	Cytoplasm	transporter
0.917	-1.002	AP1S1	AP1S1	adaptor related protein complex 1 sigma 1 subunit	Cytoplasm	transporter
0.00386	-1.172	AP1S2	AP1S2	adaptor related protein complex 1 sigma 2 subunit	Cytoplasm	transporter
0.0043	-1.168	AP1S2	AP1S2	adaptor related protein complex 1 sigma 2 subunit	Cytoplasm	transporter
0.837	-1.004	AP1S3	AP1S3	adaptor related protein complex 1 sigma 3 subunit	Cytoplasm	transporter
0.0774	1.035	AP2A1	AP2A1	adaptor related protein complex 2 alpha 1 subunit	Cytoplasm	transporter
0.647	-1.022	AP2A1	AP2A1	adaptor related protein complex 2 alpha 1 subunit	Cytoplasm	transporter
0.883	1.006	AP2A1	AP2A1	adaptor related protein complex 2 alpha 1 subunit	Cytoplasm	transporter
0.0726	-1.173	AP2A2	AP2A2	adaptor related protein complex 2 alpha 2 subunit	Cytoplasm	transporter
0.561	-1.017	AP2B1	AP2B1	adaptor related protein complex 2 beta 1 subunit	Plasma Membrane	transporter
0.842	-1.006	AP2B1	AP2B1	adaptor related protein complex 2 beta 1 subunit	Plasma Membrane	transporter
0.0143	-1.144	AP2M1	AP2M1	adaptor related protein complex 2 mu 1 subunit	Cytoplasm	transporter
0.0146	-1.14	AP2M1	AP2M1	adaptor related protein complex 2 mu 1 subunit	Cytoplasm	transporter
0.00488	-1.127	AP2S1	AP2S1	adaptor related protein complex 2 sigma 1 subunit	Cytoplasm	transporter
0.0112	-1.086	AP2S1	AP2S1	adaptor related protein complex 2 sigma 1 subunit	Cytoplasm	transporter
0.795	1.013	AP3B1	AP3B1	adaptor related protein complex 3 beta 1 subunit	Plasma Membrane	transporter
0.0452	-1.094	AP3D1	AP3D1	adaptor related protein complex 3 delta 1 subunit	Cytoplasm	transporter
0.229	-1.069	AP3D1	AP3D1	adaptor related protein complex 3 delta 1 subunit	Cytoplasm	transporter
0.252	-1.032	AP3M1	AP3M1	adaptor related protein complex 3 mu 1 subunit	Cytoplasm	transporter
0.759	1.011	AP3M1	AP3M1	adaptor related protein complex 3 mu 1 subunit	Cytoplasm	transporter
0.621	-1.02	AP3M2	AP3M2	adaptor related protein complex 3 mu 2 subunit	Cytoplasm	transporter
0.832	-1.018	AP3S1	AP3S1	adaptor related protein complex 3 sigma 1 subunit	Cytoplasm	transporter
0.598	-1.01	AP3S1	AP3S1	adaptor related protein complex 3 sigma 1 subunit	Cytoplasm	transporter
0.284	-1.072	AP3S1	AP3S1	adaptor related protein complex 3 sigma 1 subunit	Cytoplasm	transporter
0.62	-1.027	AP4B1	AP4B1	adaptor related protein complex 4 beta 1 subunit	Cytoplasm	transporter
0.337	-1.045	AP4E1	AP4E1	adaptor related protein complex 4 epsilon 1 subunit	Cytoplasm	other
0.42	-1.016	AP4M1	AP4M1	adaptor related protein complex 4 mu 1 subunit	Cytoplasm	transporter
0.904	1.001	AP4S1	AP4S1	adaptor related protein complex 4 sigma 1 subunit	Cytoplasm	transporter
0.352	-1.068	C20orf29	AP5S1	adaptor related protein complex 5, sigma 1 subunit	Cytoplasm	other
0.804	1.01	KIAA0415	AP5Z1	adaptor related protein complex 5, zeta 1 subunit	Nucleus	other
0.173	-1.055	APAF1	APAF1	apoptotic peptidase activating factor 1	Cytoplasm	other
0.865	-1.004	APAF1	APAF1	apoptotic peptidase activating factor 1	Cytoplasm	other
0.782	1.005	APBA1	APBA1	amyloid beta (A4) precursor protein-binding, family A, member 1	Cytoplasm	transporter
0.0283	1.137	APBA3	APBA3	amyloid beta (A4) precursor protein-binding, family A, member 3	Cytoplasm	transporter
0.922	1	APBB1	APBB1	amyloid beta (A4) precursor protein-binding, family B, member 1 (Fe65)	Cytoplasm	transcription regulator
0.0384	-1.138	APBB1IP	APBB1IP	amyloid beta (A4) precursor protein-binding, family B, member 1 interacting protein	Cytoplasm	other
0.89	1.005	APBB3	APBB3	amyloid beta (A4) precursor protein-binding, family B, member 3	Cytoplasm	other
0.9	-1.003	APBB3	APBB3	amyloid beta (A4) precursor protein-binding, family B, member 3	Cytoplasm	other
0.207	-1.019	APC	APC	adenomatous polyposis coli	Nucleus	enzyme
0.503	-1.02	APCDD1	APCDD1	adenomatosis polyposis coli down-regulated 1	Plasma Membrane	other
0.9	-1.001	APCDD1L	APCDD1L	adenomatosis polyposis coli down-regulated 1-like	Other	other
0.00782	-1.094	APEH	APEH	acylaminoacyl-peptide hydrolase	Cytoplasm	peptidase
0.0185	-1.113	APEX1	APEX1	APEX nuclease (multifunctional DNA repair enzyme) 1	Nucleus	enzyme
0.00322	-1.155	APEX1	APEX1	APEX nuclease (multifunctional DNA repair enzyme) 1	Nucleus	enzyme
0.622	1.026	APEX2	APEX2	APEX nuclease (apurinic/apyrimidinic endonuclease) 2	Nucleus	enzyme
0.741	-1.016	APH1A	APH1A	aph-1 homolog A, gamma secretase subunit	Cytoplasm	peptidase
0.816	-1.009	APH1A	APH1A	aph-1 homolog A, gamma secretase subunit	Cytoplasm	peptidase
0.0532	-1.11	APH1B	APH1B	aph-1 homolog B, gamma secretase subunit	Other	peptidase
0.0378	-1.118	APH1B	APH1B	aph-1 homolog B, gamma secretase subunit	Other	peptidase
0.886	1.004	API5	API5	apoptosis inhibitor 5	Cytoplasm	other
0.462	1.018	API5	API5	apoptosis inhibitor 5	Cytoplasm	other
0.478	1.054	APIP	APIP	APAF1 interacting protein	Cytoplasm	enzyme
0.829	1.011	APIP	APIP	APAF1 interacting protein	Cytoplasm	enzyme
0.341	1.071	APIP	APIP	APAF1 interacting protein	Cytoplasm	enzyme
0.787	-1.005	APITD1	APITD1/APITD1-CORT	apoptosis-inducing, TAF9-like domain 1	Nucleus	other
0.851	-1.003	APLN	APLN	apelin	Extracellular Space	other
0.425	-1.016	APLNR	APLNR	apelin receptor	Plasma Membrane	G-protein coupled receptor
0.848	-1.003	APLP1	APLP1	amyloid beta (A4) precursor-like protein 1	Extracellular Space	other
0.00356	-1.151	APLP2	APLP2	amyloid beta (A4) precursor-like protein 2	Cytoplasm	other
0.255	-1.07	C20orf3	APMAP	adipocyte plasma membrane associated protein	Plasma Membrane	enzyme
0.00377	-1.118	APOA1BP	APOA1BP	apolipoprotein A-I binding protein	Extracellular Space	enzyme
0.542	1.01	APOA5	APOA5	apolipoprotein A-V	Extracellular Space	transporter
0.0254	1.138	APOBEC3A	APOBEC3A	apolipoprotein B mRNA editing enzyme, catalytic polypeptide-like 3A	Cytoplasm	enzyme
0.819	1.011	APOBEC3A	APOBEC3A	apolipoprotein B mRNA editing enzyme, catalytic polypeptide-like 3A	Cytoplasm	enzyme
0.588	1.029	APOBEC3C	APOBEC3C	apolipoprotein B mRNA editing enzyme, catalytic polypeptide-like 3C	Other	enzyme
0.0275	1.1	APOBEC3F	APOBEC3F	apolipoprotein B mRNA editing enzyme, catalytic polypeptide-like 3F	Cytoplasm	enzyme
0.00771	1.222	APOBEC3F	APOBEC3F	apolipoprotein B mRNA editing enzyme, catalytic polypeptide-like 3F	Cytoplasm	enzyme
0.025	1.05	APOBEC3G	APOBEC3G	apolipoprotein B mRNA editing enzyme, catalytic polypeptide-like 3G	Nucleus	enzyme
0.00346	1.366	APOBEC3G	APOBEC3G	apolipoprotein B mRNA editing enzyme, catalytic polypeptide-like 3G	Nucleus	enzyme
0.00271	1.399	APOBEC3G	APOBEC3G	apolipoprotein B mRNA editing enzyme, catalytic polypeptide-like 3G	Nucleus	enzyme
0.066	1.085	APOBEC3H	APOBEC3H	apolipoprotein B mRNA editing enzyme, catalytic polypeptide-like 3H	Cytoplasm	enzyme
0.919	1	APOBEC4	APOBEC4	apolipoprotein B mRNA editing enzyme, catalytic polypeptide-like 4 (putative)	Other	other
0.189	-1.183	APOC1	APOC1	apolipoprotein C-I	Extracellular Space	transporter
0.229	1.018	APOC4-APOC2	APOC4-APOC2	APOC4-APOC2 readthrough (NMD candidate)	Other	other
0.131	-1.082	APOC4-APOC2	APOC4-APOC2	APOC4-APOC2 readthrough (NMD candidate)	Other	other
0.324	-1.044	APOD	APOD	apolipoprotein D	Extracellular Space	transporter
0.725	-1.038	APOE	APOE	apolipoprotein E	Extracellular Space	transporter
0.537	1.015	APOL1	APOL1	apolipoprotein L1	Extracellular Space	transporter
0.201	1.045	APOL1	APOL1	apolipoprotein L1	Extracellular Space	transporter
0.696	1.009	APOL3	APOL3	apolipoprotein L3	Cytoplasm	transporter
0.829	-1.005	APOL5	APOL5	apolipoprotein L5	Cytoplasm	other
0.713	1.006	APOLD1	APOLD1	apolipoprotein L domain containing 1	Other	other
0.567	-1.014	APOM	APOM	apolipoprotein M	Plasma Membrane	transporter
0.185	1.036	APOOL	APOOL	apolipoprotein O-like	Extracellular Space	other
0.063	1.055	APP	APP	amyloid beta precursor protein	Plasma Membrane	other
0.336	1.095	APP	APP	amyloid beta precursor protein	Plasma Membrane	other
0.236	1.138	APP	APP	amyloid beta precursor protein	Plasma Membrane	other
0.695	1.006	APPBP2	APPBP2	amyloid beta precursor protein (cytoplasmic tail) binding protein 2	Cytoplasm	other
0.0856	-1.048	APPBP2	APPBP2	amyloid beta precursor protein (cytoplasmic tail) binding protein 2	Cytoplasm	other
0.365	1.028	APPL1	APPL1	adaptor protein, phosphotyrosine interaction, PH domain and leucine zipper containing 1	Cytoplasm	other
0.003	-1.232	APPL2	APPL2	adaptor protein, phosphotyrosine interaction, PH domain and leucine zipper containing 2	Cytoplasm	other
0.00449	-1.133	APRT	APRT	adenine phosphoribosyltransferase	Cytoplasm	enzyme
0.00165	-1.155	APRT	APRT	adenine phosphoribosyltransferase	Cytoplasm	enzyme
0.798	-1.006	APTX	APTX	aprataxin	Nucleus	phosphatase
0.512	-1.021	APTX	APTX	aprataxin	Nucleus	phosphatase
0.562	1.012	AQP1	AQP1	aquaporin 1 (Colton blood group)	Plasma Membrane	transporter
0.844	-1.003	AQP1	AQP1	aquaporin 1 (Colton blood group)	Plasma Membrane	transporter
0.638	-1.008	AQP11	AQP11	aquaporin 11	Plasma Membrane	transporter
0.00168	-1.071	AQP12B	AQP12A/AQP12B	aquaporin 12A	Cytoplasm	transporter
0.312	-1.065	AQP3	AQP3	aquaporin 3 (Gill blood group)	Plasma Membrane	transporter
0.682	-1.007	C18orf16	AQP4-AS1	AQP4 antisense RNA 1	Other	other
0.82	-1.004	AQP7	AQP7	aquaporin 7	Plasma Membrane	transporter
0.667	-1.008	AQP7	AQP7	aquaporin 7	Plasma Membrane	transporter
0.346	1.015	AQP7P1	AQP7P1	aquaporin 7 pseudogene 1	Other	other
0.725	-1.007	AQP7P1	AQP7P1	aquaporin 7 pseudogene 1	Other	other
0.904	-1.001	AQP7P1	AQP7P1	aquaporin 7 pseudogene 1	Other	other
0.0281	1.314	AQP9	AQP9	aquaporin 9	Plasma Membrane	transporter
0.187	-1.041	AQR	AQR	aquarius intron-binding spliceosomal factor	Nucleus	other
0.857	-1.002	AQR	AQR	aquarius intron-binding spliceosomal factor	Nucleus	other
0.782	-1.007	AR	AR	androgen receptor	Nucleus	ligand-dependent nuclear receptor
0.912	1.001	ARAF	ARAF	A-Raf proto-oncogene, serine/threonine kinase	Cytoplasm	kinase
0.686	1.008	ARAF	ARAF	A-Raf proto-oncogene, serine/threonine kinase	Cytoplasm	kinase
0.564	-1.043	ARAP1	ARAP1	ArfGAP with RhoGAP domain, ankyrin repeat and PH domain 1	Cytoplasm	other
0.355	-1.023	ARAP1	ARAP1	ArfGAP with RhoGAP domain, ankyrin repeat and PH domain 1	Cytoplasm	other
0.666	-1.036	ARAP1	ARAP1	ArfGAP with RhoGAP domain, ankyrin repeat and PH domain 1	Cytoplasm	other
0.766	1.005	ARAP2	ARAP2	ArfGAP with RhoGAP domain, ankyrin repeat and PH domain 2	Cytoplasm	other
0.012	1.129	ARAP2	ARAP2	ArfGAP with RhoGAP domain, ankyrin repeat and PH domain 2	Cytoplasm	other
0.0178	1.189	ARAP2	ARAP2	ArfGAP with RhoGAP domain, ankyrin repeat and PH domain 2	Cytoplasm	other
0.00535	-1.234	ARAP3	ARAP3	ArfGAP with RhoGAP domain, ankyrin repeat and PH domain 3	Cytoplasm	other
0.859	-1.003	ARC	ARC	activity-regulated cytoskeleton-associated protein	Cytoplasm	other
0.467	1.037	ARCN1	ARCN1	archain 1	Cytoplasm	other
0.505	1.016	ARF1	ARF1	ADP ribosylation factor 1	Cytoplasm	enzyme
0.00757	-1.113	ARF1	ARF1	ADP ribosylation factor 1	Cytoplasm	enzyme
0.766	-1.008	ARF1	ARF1	ADP ribosylation factor 1	Cytoplasm	enzyme
0.142	-1.053	ARF1	ARF1	ADP ribosylation factor 1	Cytoplasm	enzyme
0.612	-1.031	ARF3	ARF3	ADP ribosylation factor 3	Cytoplasm	enzyme
0.804	1.013	ARF4	ARF4	ADP ribosylation factor 4	Cytoplasm	enzyme
0.531	1.052	ARF4	ARF4	ADP ribosylation factor 4	Cytoplasm	enzyme
0.00861	-1.093	ARF5	ARF5	ADP ribosylation factor 5	Cytoplasm	enzyme
0.455	-1.05	ARFGAP1	ARFGAP1	ADP ribosylation factor GTPase activating protein 1	Cytoplasm	transporter
0.753	-1.013	ARFGAP1	ARFGAP1	ADP ribosylation factor GTPase activating protein 1	Cytoplasm	transporter
0.61	-1.029	ARFGAP2	ARFGAP2	ADP ribosylation factor GTPase activating protein 2	Nucleus	other
0.0878	1.078	ARFGAP3	ARFGAP3	ADP ribosylation factor GTPase activating protein 3	Cytoplasm	transporter
0.586	-1.026	ARFGEF1	ARFGEF1	ADP ribosylation factor guanine nucleotide exchange factor 1	Cytoplasm	other
0.264	1.023	ARFGEF1	ARFGEF1	ADP ribosylation factor guanine nucleotide exchange factor 1	Cytoplasm	other
0.665	1.015	ARFGEF2	ARFGEF2	ADP ribosylation factor guanine nucleotide exchange factor 2	Cytoplasm	other
0.565	-1.013	KIAA1244	ARFGEF3	ARFGEF family member 3	Other	other
0.613	1.012	ARFIP1	ARFIP1	ADP ribosylation factor interacting protein 1	Cytoplasm	other
0.268	-1.041	ARFIP1	ARFIP1	ADP ribosylation factor interacting protein 1	Cytoplasm	other
0.711	1.007	ARFIP1	ARFIP1	ADP ribosylation factor interacting protein 1	Cytoplasm	other
0.106	1.046	ARFRP1	ARFRP1	ADP ribosylation factor related protein 1	Cytoplasm	enzyme
0.906	-1.001	ARG2	ARG2	arginase 2	Cytoplasm	enzyme
0.827	1.004	ARGFXP2	ARGFXP2	arginine-fifty homeobox pseudogene 2	Other	other
0.344	1.063	ARGLU1	ARGLU1	arginine and glutamate rich 1	Other	other
0.204	-1.047	ARHGAP1	ARHGAP1	Rho GTPase activating protein 1	Cytoplasm	other
0.912	1.002	ARHGAP10	ARHGAP10	Rho GTPase activating protein 10	Cytoplasm	other
0.71	-1.007	ARHGAP11A	ARHGAP11A	Rho GTPase activating protein 11A	Cytoplasm	other
0.788	-1.006	ARHGAP11A	ARHGAP11A	Rho GTPase activating protein 11A	Cytoplasm	other
0.537	1.011	ARHGAP11B	ARHGAP11B	Rho GTPase activating protein 11B	Cytoplasm	other
0.646	1.009	ARHGAP11B	ARHGAP11B	Rho GTPase activating protein 11B	Cytoplasm	other
0.117	1.052	ARHGAP12	ARHGAP12	Rho GTPase activating protein 12	Cytoplasm	other
0.816	-1.004	ARHGAP12	ARHGAP12	Rho GTPase activating protein 12	Cytoplasm	other
0.482	-1.056	ARHGAP15	ARHGAP15	Rho GTPase activating protein 15	Cytoplasm	other
0.00719	-1.167	ARHGAP17	ARHGAP17	Rho GTPase activating protein 17	Cytoplasm	other
0.69	1.009	ARHGAP17	ARHGAP17	Rho GTPase activating protein 17	Cytoplasm	other
0.0721	-1.067	ARHGAP17	ARHGAP17	Rho GTPase activating protein 17	Cytoplasm	other
0.261	-1.059	ARHGAP18	ARHGAP18	Rho GTPase activating protein 18	Cytoplasm	other
0.167	-1.044	ARHGAP19	ARHGAP19	Rho GTPase activating protein 19	Cytoplasm	other
0.183	-1.085	ARHGAP21	ARHGAP21	Rho GTPase activating protein 21	Cytoplasm	other
0.0062	1.282	ARHGAP22	ARHGAP22	Rho GTPase activating protein 22	Cytoplasm	other
0.438	-1.038	ARHGAP23	ARHGAP23	Rho GTPase activating protein 23	Cytoplasm	other
0.871	1.002	ARHGAP24	ARHGAP24	Rho GTPase activating protein 24	Cytoplasm	other
0.403	1.014	ARHGAP24	ARHGAP24	Rho GTPase activating protein 24	Cytoplasm	other
0.553	1.025	ARHGAP24	ARHGAP24	Rho GTPase activating protein 24	Cytoplasm	other
0.585	-1.012	ARHGAP24	ARHGAP24	Rho GTPase activating protein 24	Cytoplasm	other
0.372	1.018	ARHGAP25	ARHGAP25	Rho GTPase activating protein 25	Cytoplasm	other
0.872	-1.002	ARHGAP25	ARHGAP25	Rho GTPase activating protein 25	Cytoplasm	other
0.0659	1.097	ARHGAP25	ARHGAP25	Rho GTPase activating protein 25	Cytoplasm	other
0.0883	-1.038	ARHGAP26	ARHGAP26	Rho GTPase activating protein 26	Cytoplasm	other
0.601	-1.024	ARHGAP27	ARHGAP27	Rho GTPase activating protein 27	Cytoplasm	other
0.508	1.011	ARHGAP28	ARHGAP28	Rho GTPase activating protein 28	Cytoplasm	other
0.0731	-1.069	ARHGAP30	ARHGAP30	Rho GTPase activating protein 30	Cytoplasm	other
0.367	1.067	ARHGAP30	ARHGAP30	Rho GTPase activating protein 30	Cytoplasm	other
0.822	-1.012	ARHGAP30	ARHGAP30	Rho GTPase activating protein 30	Cytoplasm	other
0.841	-1.012	ARHGAP31	ARHGAP31	Rho GTPase activating protein 31	Cytoplasm	other
0.922	-1	ARHGAP31	ARHGAP31	Rho GTPase activating protein 31	Cytoplasm	other
0.876	1.003	ARHGAP32	ARHGAP32	Rho GTPase activating protein 32	Cytoplasm	other
0.271	-1.039	ARHGAP33	ARHGAP33	Rho GTPase activating protein 33	Plasma Membrane	transporter
0.51	-1.013	GRLF1	ARHGAP35	Rho GTPase activating protein 35	Nucleus	transcription regulator
0.441	1.017	GRLF1	ARHGAP35	Rho GTPase activating protein 35	Nucleus	transcription regulator
0.0361	-1.214	ARHGAP4	ARHGAP4	Rho GTPase activating protein 4	Cytoplasm	other
0.332	1.012	ARHGAP42	ARHGAP42	Rho GTPase activating protein 42	Other	other
0.789	-1.004	ARHGAP44	ARHGAP44	Rho GTPase activating protein 44	Cytoplasm	other
0.852	-1.003	ARHGAP5	ARHGAP5	Rho GTPase activating protein 5	Cytoplasm	enzyme
0.891	1.001	ARHGAP6	ARHGAP6	Rho GTPase activating protein 6	Cytoplasm	other
0.809	1.003	ARHGAP6	ARHGAP6	Rho GTPase activating protein 6	Cytoplasm	other
0.721	-1.005	ARHGAP6	ARHGAP6	Rho GTPase activating protein 6	Cytoplasm	other
0.0207	-1.223	ARHGAP9	ARHGAP9	Rho GTPase activating protein 9	Cytoplasm	other
0.0224	-1.184	ARHGAP9	ARHGAP9	Rho GTPase activating protein 9	Cytoplasm	other
0.608	-1.036	ARHGDIA	ARHGDIA	Rho GDP dissociation inhibitor (GDI) alpha	Cytoplasm	other
0.652	-1.03	ARHGDIA	ARHGDIA	Rho GDP dissociation inhibitor (GDI) alpha	Cytoplasm	other
0.0155	-1.235	ARHGDIB	ARHGDIB	Rho GDP dissociation inhibitor (GDI) beta	Cytoplasm	enzyme
0.857	-1.015	ARHGEF1	ARHGEF1	Rho guanine nucleotide exchange factor 1	Cytoplasm	other
0.86	1.002	ARHGEF1	ARHGEF1	Rho guanine nucleotide exchange factor 1	Cytoplasm	other
0.771	1.027	ARHGEF1	ARHGEF1	Rho guanine nucleotide exchange factor 1	Cytoplasm	other
0.917	-1	ARHGEF10	ARHGEF10	Rho guanine nucleotide exchange factor 10	Cytoplasm	enzyme
0.296	1.017	ARHGEF10L	ARHGEF10L	Rho guanine nucleotide exchange factor 10 like	Cytoplasm	enzyme
0.232	-1.044	ARHGEF10L	ARHGEF10L	Rho guanine nucleotide exchange factor 10 like	Cytoplasm	enzyme
0.906	1.001	ARHGEF10L	ARHGEF10L	Rho guanine nucleotide exchange factor 10 like	Cytoplasm	enzyme
0.549	-1.011	ARHGEF11	ARHGEF11	Rho guanine nucleotide exchange factor 11	Cytoplasm	other
0.026	1.108	ARHGEF11	ARHGEF11	Rho guanine nucleotide exchange factor 11	Cytoplasm	other
0.127	1.115	ARHGEF11	ARHGEF11	Rho guanine nucleotide exchange factor 11	Cytoplasm	other
0.669	-1.008	ARHGEF12	ARHGEF12	Rho guanine nucleotide exchange factor 12	Cytoplasm	other
0.0222	-1.065	ARHGEF17	ARHGEF17	Rho guanine nucleotide exchange factor 17	Cytoplasm	other
0.867	-1.002	ARHGEF17	ARHGEF17	Rho guanine nucleotide exchange factor 17	Cytoplasm	other
0.535	-1.037	ARHGEF18	ARHGEF18	Rho/Rac guanine nucleotide exchange factor 18	Cytoplasm	other
0.89	-1.003	ARHGEF19	ARHGEF19	Rho guanine nucleotide exchange factor 19	Other	other
0.0251	1.11	ARHGEF2	ARHGEF2	Rho/Rac guanine nucleotide exchange factor 2	Cytoplasm	other
0.149	1.02	ARHGEF25	ARHGEF25	Rho guanine nucleotide exchange factor 25	Cytoplasm	other
0.647	-1.037	ARHGEF3	ARHGEF3	Rho guanine nucleotide exchange factor 3	Cytoplasm	other
0.725	1.006	ARHGEF35	ARHGEF35	Rho guanine nucleotide exchange factor 35	Other	other
0.508	1.012	ARHGEF37	ARHGEF37	Rho guanine nucleotide exchange factor 37	Other	other
0.906	1.001	ARHGEF38	ARHGEF38	Rho guanine nucleotide exchange factor 38	Other	other
0.797	1.005	C9orf100	ARHGEF39	Rho guanine nucleotide exchange factor 39	Plasma Membrane	other
0.521	-1.011	C9orf100	ARHGEF39	Rho guanine nucleotide exchange factor 39	Plasma Membrane	other
0.865	-1.003	C9orf100	ARHGEF39	Rho guanine nucleotide exchange factor 39	Plasma Membrane	other
0.515	-1.021	ARHGEF40	ARHGEF40	Rho guanine nucleotide exchange factor 40	Other	other
0.585	1.011	ARHGEF5	ARHGEF5	Rho guanine nucleotide exchange factor 5	Cytoplasm	other
0.0227	-1.144	ARHGEF6	ARHGEF6	Rac/Cdc42 guanine nucleotide exchange factor 6	Cytoplasm	other
0.0675	1.037	ARHGEF7	ARHGEF7	Rho guanine nucleotide exchange factor 7	Cytoplasm	other
0.751	1.014	ARHGEF7	ARHGEF7	Rho guanine nucleotide exchange factor 7	Cytoplasm	other
0.352	-1.018	ARHGEF9	ARHGEF9	Cdc42 guanine nucleotide exchange factor 9	Cytoplasm	other
0.872	1.002	ARID1A	ARID1A	AT-rich interaction domain 1A	Nucleus	transcription regulator
0.824	1.01	ARID1A	ARID1A	AT-rich interaction domain 1A	Nucleus	transcription regulator
0.5	-1.012	ARID1B	ARID1B	AT-rich interaction domain 1B	Nucleus	transcription regulator
0.521	1.019	ARID1B	ARID1B	AT-rich interaction domain 1B	Nucleus	transcription regulator
0.922	1	ARID2	ARID2	AT-rich interaction domain 2	Nucleus	transcription regulator
0.305	-1.019	ARID2	ARID2	AT-rich interaction domain 2	Nucleus	transcription regulator
0.4	1.042	ARID3A	ARID3A	AT-rich interaction domain 3A	Nucleus	transcription regulator
0.835	1.009	ARID3B	ARID3B	AT-rich interaction domain 3B	Nucleus	transcription regulator
0.781	-1.005	ARID3C	ARID3C	AT-rich interaction domain 3C	Nucleus	transcription regulator
0.213	1.027	ARID4A	ARID4A	AT-rich interaction domain 4A	Nucleus	transcription regulator
0.499	1.018	ARID4A	ARID4A	AT-rich interaction domain 4A	Nucleus	transcription regulator
0.318	1.036	ARID4A	ARID4A	AT-rich interaction domain 4A	Nucleus	transcription regulator
0.0483	1.068	ARID4B	ARID4B	AT-rich interaction domain 4B	Nucleus	other
0.0679	1.175	ARID4B	ARID4B	AT-rich interaction domain 4B	Nucleus	other
0.016	1.165	ARID4B	ARID4B	AT-rich interaction domain 4B	Nucleus	other
0.0298	1.063	ARID5A	ARID5A	AT-rich interaction domain 5A	Nucleus	transcription regulator
0.074	1.062	ARID5A	ARID5A	AT-rich interaction domain 5A	Nucleus	transcription regulator
0.0528	1.108	ARID5A	ARID5A	AT-rich interaction domain 5A	Nucleus	transcription regulator
0.144	1.146	ARID5B	ARID5B	AT-rich interaction domain 5B	Nucleus	transcription regulator
0.0578	1.07	ARIH1	ARIH1	ariadne RBR E3 ubiquitin protein ligase 1	Cytoplasm	enzyme
0.427	-1.04	ARIH2	ARIH2	ariadne RBR E3 ubiquitin protein ligase 2	Nucleus	enzyme
0.535	1.015	C3orf71	ARIH2OS	ariadne homolog 2 opposite strand	Other	other
0.337	-1.035	ARL1	ARL1	ADP ribosylation factor like GTPase 1	Cytoplasm	enzyme
0.533	-1.011	ARL11	ARL11	ADP ribosylation factor like GTPase 11	Other	other
0.477	-1.012	ARL13A	ARL13A	ADP ribosylation factor like GTPase 13A	Other	other
0.496	1.014	ARL13B	ARL13B	ADP ribosylation factor like GTPase 13B	Extracellular Space	other
0.613	-1.01	ARL15	ARL15	ADP ribosylation factor like GTPase 15	Cytoplasm	other
0.143	-1.047	ARL16	ARL16	ADP ribosylation factor like GTPase 16	Other	other
0.674	1.009	ARL17B	ARL17A/ARL17B	ADP ribosylation factor like GTPase 17A	Other	other
0.158	1.035	ARL17B	ARL17A/ARL17B	ADP ribosylation factor like GTPase 17A	Other	other
0.0142	-1.148	ARL2	ARL2	ADP ribosylation factor like GTPase 2	Cytoplasm	enzyme
0.493	-1.024	ARL2BP	ARL2BP	ADP ribosylation factor like GTPase 2 binding protein	Cytoplasm	transcription regulator
0.674	-1.009	ARL3	ARL3	ADP ribosylation factor like GTPase 3	Cytoplasm	enzyme
0.546	1.021	ARL4A	ARL4A	ADP ribosylation factor like GTPase 4A	Nucleus	enzyme
0.081	1.043	ARL4A	ARL4A	ADP ribosylation factor like GTPase 4A	Nucleus	enzyme
0.872	1.006	ARL4A	ARL4A	ADP ribosylation factor like GTPase 4A	Nucleus	enzyme
0.713	-1.007	ARL4A	ARL4A	ADP ribosylation factor like GTPase 4A	Nucleus	enzyme
0.331	1.098	ARL4A	ARL4A	ADP ribosylation factor like GTPase 4A	Nucleus	enzyme
0.251	1.026	ARL4A	ARL4A	ADP ribosylation factor like GTPase 4A	Nucleus	enzyme
0.271	-1.064	ARL4C	ARL4C	ADP ribosylation factor like GTPase 4C	Nucleus	enzyme
0.716	-1.008	ARL4D	ARL4D	ADP ribosylation factor like GTPase 4D	Nucleus	enzyme
0.679	-1.027	ARL5A	ARL5A	ADP ribosylation factor like GTPase 5A	Other	enzyme
0.741	1.012	ARL5A	ARL5A	ADP ribosylation factor like GTPase 5A	Other	enzyme
0.574	-1.035	ARL5A	ARL5A	ADP ribosylation factor like GTPase 5A	Other	enzyme
0.741	1.006	ARL5B	ARL5B	ADP ribosylation factor like GTPase 5B	Other	enzyme
0.661	1.012	ARL5B	ARL5B	ADP ribosylation factor like GTPase 5B	Other	enzyme
0.756	-1.006	ARL5C	ARL5C	ADP ribosylation factor like GTPase 5C	Other	other
0.642	1.009	ARL6	ARL6	ADP ribosylation factor like GTPase 6	Cytoplasm	transporter
0.907	-1.002	ARL6IP1	ARL6IP1	ADP ribosylation factor like GTPase 6 interacting protein 1	Cytoplasm	other
0.0752	-1.028	ARL6IP1	ARL6IP1	ADP ribosylation factor like GTPase 6 interacting protein 1	Cytoplasm	other
0.834	1.004	ARL6IP4	ARL6IP4	ADP ribosylation factor like GTPase 6 interacting protein 4	Nucleus	other
0.0268	-1.134	ARL6IP4	ARL6IP4	ADP ribosylation factor like GTPase 6 interacting protein 4	Nucleus	other
0.0468	1.099	ARL6IP5	ARL6IP5	ADP ribosylation factor like GTPase 6 interacting protein 5	Cytoplasm	other
0.179	1.018	ARL8A	ARL8A	ADP ribosylation factor like GTPase 8A	Cytoplasm	enzyme
0.00137	1.144	ARL8B	ARL8B	ADP ribosylation factor like GTPase 8B	Plasma Membrane	enzyme
0.725	1.017	ARMC1	ARMC1	armadillo repeat containing 1	Cytoplasm	other
0.225	-1.034	ARMC10	ARMC10	armadillo repeat containing 10	Cytoplasm	other
0.397	-1.015	ARMC10	ARMC10	armadillo repeat containing 10	Cytoplasm	other
0.0341	-1.117	ARMC10	ARMC10	armadillo repeat containing 10	Cytoplasm	other
0.585	-1.04	ARMC10	ARMC10	armadillo repeat containing 10	Cytoplasm	other
0.752	1.008	C6orf81	ARMC12	armadillo repeat containing 12	Nucleus	other
0.713	-1.008	ARMC2	ARMC2	armadillo repeat containing 2	Extracellular Space	other
0.506	1.021	ARMC5	ARMC5	armadillo repeat containing 5	Cytoplasm	other
0.252	-1.037	ARMC6	ARMC6	armadillo repeat containing 6	Other	other
0.0982	-1.052	ARMC7	ARMC7	armadillo repeat containing 7	Cytoplasm	other
0.119	1.054	ARMC8	ARMC8	armadillo repeat containing 8	Nucleus	other
0.234	1.018	ARMC8	ARMC8	armadillo repeat containing 8	Nucleus	other
0.858	1.002	ARMC8	ARMC8	armadillo repeat containing 8	Nucleus	other
0.781	1.006	ARMC9	ARMC9	armadillo repeat containing 9	Cytoplasm	other
0.722	1.024	ARMCX1	ARMCX1	armadillo repeat containing, X-linked 1	Other	other
0.539	1.009	ARMCX3	ARMCX3	armadillo repeat containing, X-linked 3	Cytoplasm	other
0.654	1.015	ARMCX3	ARMCX3	armadillo repeat containing, X-linked 3	Cytoplasm	other
0.516	-1.023	ARMCX3	ARMCX3	armadillo repeat containing, X-linked 3	Cytoplasm	other
0.687	-1.012	ARMCX5	ARMCX5	armadillo repeat containing, X-linked 5	Other	other
0.883	1.002	ARMCX5	ARMCX5	armadillo repeat containing, X-linked 5	Other	other
0.638	-1.01	ARMCX5	ARMCX5	armadillo repeat containing, X-linked 5	Other	other
0.723	-1.01	ARMCX6	ARMCX6	armadillo repeat containing, X-linked 6	Other	other
0.406	-1.048	ARMCX6	ARMCX6	armadillo repeat containing, X-linked 6	Other	other
0.221	1.021	ARMCX6	ARMCX6	armadillo repeat containing, X-linked 6	Other	other
0.107	-1.06	ARMCX6	ARMCX6	armadillo repeat containing, X-linked 6	Other	other
0.288	-1.039	C6orf211	ARMT1	acidic residue methyltransferase 1	Other	enzyme
0.911	1.001	C6orf211	ARMT1	acidic residue methyltransferase 1	Other	enzyme
0.305	-1.022	ARNT	ARNT	aryl hydrocarbon receptor nuclear translocator	Nucleus	transcription regulator
0.359	-1.024	ARNT	ARNT	aryl hydrocarbon receptor nuclear translocator	Nucleus	transcription regulator
0.391	1.019	ARNT2	ARNT2	aryl hydrocarbon receptor nuclear translocator 2	Nucleus	transcription regulator
0.298	1.016	ARNTL	ARNTL	aryl hydrocarbon receptor nuclear translocator like	Nucleus	transcription regulator
0.0908	1.051	ARNTL	ARNTL	aryl hydrocarbon receptor nuclear translocator like	Nucleus	transcription regulator
0.188	1.024	ARNTL2	ARNTL2	aryl hydrocarbon receptor nuclear translocator like 2	Nucleus	transcription regulator
0.198	-1.041	ARPC1A	ARPC1A	actin related protein 2/3 complex subunit 1A	Extracellular Space	other
0.409	-1.053	ARPC1B	ARPC1B	actin related protein 2/3 complex subunit 1B	Cytoplasm	other
0.751	-1.036	ARPC1B	ARPC1B	actin related protein 2/3 complex subunit 1B	Cytoplasm	other
0.805	1.009	ARPC2	ARPC2	actin related protein 2/3 complex subunit 2	Cytoplasm	other
0.0883	1.039	ARPC2	ARPC2	actin related protein 2/3 complex subunit 2	Cytoplasm	other
0.835	-1.014	ARPC3	ARPC3	actin related protein 2/3 complex subunit 3	Cytoplasm	other
0.524	1.047	ARPC4	ARPC4	actin related protein 2/3 complex subunit 4	Cytoplasm	other
0.00817	-1.127	ARPC4	ARPC4	actin related protein 2/3 complex subunit 4	Cytoplasm	other
0.752	1.007	ARPC4	ARPC4	actin related protein 2/3 complex subunit 4	Cytoplasm	other
0.744	-1.006	ARPC4	ARPC4	actin related protein 2/3 complex subunit 4	Cytoplasm	other
0.656	-1.028	ARPC4	ARPC4	actin related protein 2/3 complex subunit 4	Cytoplasm	other
0.667	-1.029	ARPC5	ARPC5	actin related protein 2/3 complex subunit 5	Cytoplasm	other
0.356	-1.043	ARPC5L	ARPC5L	actin related protein 2/3 complex subunit 5-like	Cytoplasm	other
0.675	-1.011	C15orf38	ARPIN/C15orf38-AP3S2	C15orf38-AP3S2 readthrough	Plasma Membrane	other
0.0266	-1.137	C15orf38	ARPIN/C15orf38-AP3S2	C15orf38-AP3S2 readthrough	Plasma Membrane	other
0.746	1.014	ARPP19	ARPP19	cAMP regulated phosphoprotein 19kDa	Cytoplasm	transporter
0.899	1.003	ARPP19	ARPP19	cAMP regulated phosphoprotein 19kDa	Cytoplasm	transporter
0.841	1.003	ARPP21	ARPP21	cAMP regulated phosphoprotein 21kDa	Cytoplasm	other
0.73	1.006	ARPP21	ARPP21	cAMP regulated phosphoprotein 21kDa	Cytoplasm	other
0.752	1.005	ARPP21	ARPP21	cAMP regulated phosphoprotein 21kDa	Cytoplasm	other
0.565	1.012	ARR3	ARR3	arrestin 3, retinal (X-arrestin)	Cytoplasm	other
0.901	-1.002	ARRB1	ARRB1	arrestin, beta 1	Cytoplasm	other
0.00438	-1.259	ARRB1	ARRB1	arrestin, beta 1	Cytoplasm	other
0.91	1.002	ARRB1	ARRB1	arrestin, beta 1	Cytoplasm	other
0.92	1	ARRB2	ARRB2	arrestin, beta 2	Cytoplasm	other
0.725	1.038	ARRB2	ARRB2	arrestin, beta 2	Cytoplasm	other
0.473	1.025	ARRDC1	ARRDC1	arrestin domain containing 1	Cytoplasm	other
0.69	-1.012	C9orf37	ARRDC1-AS1	ARRDC1 antisense RNA 1	Other	other
0.524	-1.016	ARRDC2	ARRDC2	arrestin domain containing 2	Other	other
0.889	-1.002	ARRDC2	ARRDC2	arrestin domain containing 2	Other	other
0.00545	1.051	ARRDC3	ARRDC3	arrestin domain containing 3	Plasma Membrane	other
0.918	-1.001	ARRDC4	ARRDC4	arrestin domain containing 4	Other	other
0.804	-1.017	ARRDC4	ARRDC4	arrestin domain containing 4	Other	other
0.657	-1.011	ARRDC5	ARRDC5	arrestin domain containing 5	Other	other
0.441	1.04	ARSA	ARSA	arylsulfatase A	Cytoplasm	enzyme
0.00864	-1.174	ARSA	ARSA	arylsulfatase A	Cytoplasm	enzyme
0.918	1	ARSB	ARSB	arylsulfatase B	Cytoplasm	enzyme
0.878	1.005	ARSB	ARSB	arylsulfatase B	Cytoplasm	enzyme
0.375	1.034	ARSB	ARSB	arylsulfatase B	Cytoplasm	enzyme
0.82	-1.014	ARSD	ARSD	arylsulfatase D	Cytoplasm	enzyme
0.402	1.026	ARSD	ARSD	arylsulfatase D	Cytoplasm	enzyme
0.599	-1.017	ARSG	ARSG	arylsulfatase G	Cytoplasm	enzyme
0.911	1.001	ARSJ	ARSJ	arylsulfatase family member J	Extracellular Space	enzyme
0.243	-1.016	ARSK	ARSK	arylsulfatase family member K	Extracellular Space	enzyme
0.835	1.005	ART1	ART1	ADP-ribosyltransferase 1	Plasma Membrane	enzyme
0.24	-1.021	ART3	ART3	ADP-ribosyltransferase 3	Plasma Membrane	enzyme
0.895	-1.002	ART4	ART4	ADP-ribosyltransferase 4 (Dombrock blood group)	Nucleus	enzyme
0.0106	-1.157	ARV1	ARV1	ARV1 homolog, fatty acid homeostasis modulator	Cytoplasm	other
0.813	-1.005	ARVCF	ARVCF	armadillo repeat gene deleted in velocardiofacial syndrome	Plasma Membrane	other
0.848	-1.004	ARX	ARX	aristaless related homeobox	Nucleus	transcription regulator
0.916	-1	ASAH1	ASAH1	N-acylsphingosine amidohydrolase (acid ceramidase) 1	Cytoplasm	enzyme
0.58	-1.04	ASAH1	ASAH1	N-acylsphingosine amidohydrolase (acid ceramidase) 1	Cytoplasm	enzyme
0.522	1.01	ASAH2	ASAH2	N-acylsphingosine amidohydrolase (non-lysosomal ceramidase) 2	Cytoplasm	enzyme
0.505	1.012	ASAH2	ASAH2	N-acylsphingosine amidohydrolase (non-lysosomal ceramidase) 2	Cytoplasm	enzyme
0.217	-1.02	ASAH2	ASAH2	N-acylsphingosine amidohydrolase (non-lysosomal ceramidase) 2	Cytoplasm	enzyme
0.815	-1.004	ASAH2	ASAH2	N-acylsphingosine amidohydrolase (non-lysosomal ceramidase) 2	Cytoplasm	enzyme
0.729	1.029	ASAP1	ASAP1	ArfGAP with SH3 domain, ankyrin repeat and PH domain 1	Plasma Membrane	other
0.756	1.024	ASAP1	ASAP1	ArfGAP with SH3 domain, ankyrin repeat and PH domain 1	Plasma Membrane	other
0.883	1.007	ASAP1	ASAP1	ArfGAP with SH3 domain, ankyrin repeat and PH domain 1	Plasma Membrane	other
0.0632	1.043	DDEF1IT1	ASAP1-IT1	ASAP1 intronic transcript 1	Other	other
0.387	1.029	ASAP2	ASAP2	ArfGAP with SH3 domain, ankyrin repeat and PH domain 2	Nucleus	other
0.177	1.033	ASAP2	ASAP2	ArfGAP with SH3 domain, ankyrin repeat and PH domain 2	Nucleus	other
0.844	1.004	ASAP2	ASAP2	ArfGAP with SH3 domain, ankyrin repeat and PH domain 2	Nucleus	other
0.871	-1.002	ASAP3	ASAP3	ArfGAP with SH3 domain, ankyrin repeat and PH domain 3	Plasma Membrane	other
0.0179	-1.074	ASB1	ASB1	ankyrin repeat and SOCS box containing 1	Nucleus	transcription regulator
0.242	-1.021	ASB10	ASB10	ankyrin repeat and SOCS box containing 10	Other	other
0.406	1.014	ASB11	ASB11	ankyrin repeat and SOCS box containing 11	Nucleus	transcription regulator
0.738	1.006	ASB11	ASB11	ankyrin repeat and SOCS box containing 11	Nucleus	transcription regulator
0.0317	-1.093	ASB13	ASB13	ankyrin repeat and SOCS box containing 13	Other	other
0.917	-1	ASB14	ASB14	ankyrin repeat and SOCS box containing 14	Other	other
0.675	1.01	ASB16	ASB16	ankyrin repeat and SOCS box containing 16	Other	other
0.725	1.006	ASB17	ASB17	ankyrin repeat and SOCS box containing 17	Other	other
0.42	1.028	ASB3	ASB3/GPR75-ASB3	ankyrin repeat and SOCS box containing 3	Cytoplasm	transcription regulator
0.911	1.001	ASB3	ASB3/GPR75-ASB3	ankyrin repeat and SOCS box containing 3	Cytoplasm	transcription regulator
0.737	1.012	ASB3	ASB3/GPR75-ASB3	ankyrin repeat and SOCS box containing 3	Cytoplasm	transcription regulator
0.904	-1.001	ASB4	ASB4	ankyrin repeat and SOCS box containing 4	Nucleus	transcription regulator
0.42	1.015	ASB4	ASB4	ankyrin repeat and SOCS box containing 4	Nucleus	transcription regulator
0.665	-1.009	ASB4	ASB4	ankyrin repeat and SOCS box containing 4	Nucleus	transcription regulator
0.855	1.003	ASB5	ASB5	ankyrin repeat and SOCS box containing 5	Nucleus	transcription regulator
0.294	-1.031	ASB6	ASB6	ankyrin repeat and SOCS box containing 6	Nucleus	transcription regulator
0.462	-1.026	ASB6	ASB6	ankyrin repeat and SOCS box containing 6	Nucleus	transcription regulator
0.585	1.011	ASB7	ASB7	ankyrin repeat and SOCS box containing 7	Other	other
0.784	1.005	ASB7	ASB7	ankyrin repeat and SOCS box containing 7	Other	other
0.808	1.005	ASB7	ASB7	ankyrin repeat and SOCS box containing 7	Other	other
0.766	1.012	ASB8	ASB8	ankyrin repeat and SOCS box containing 8	Nucleus	transcription regulator
0.225	-1.059	ASB8	ASB8	ankyrin repeat and SOCS box containing 8	Nucleus	transcription regulator
0.909	1.001	ASB9	ASB9	ankyrin repeat and SOCS box containing 9	Nucleus	transcription regulator
0.124	-1.087	ASCC2	ASCC2	activating signal cointegrator 1 complex subunit 2	Nucleus	other
0.331	1.032	ASCC3	ASCC3	activating signal cointegrator 1 complex subunit 3	Cytoplasm	enzyme
0.814	-1.005	ASCC3	ASCC3	activating signal cointegrator 1 complex subunit 3	Cytoplasm	enzyme
0.324	-1.082	ASCL2	ASCL2	achaete-scute family bHLH transcription factor 2	Nucleus	transcription regulator
0.656	1.009	ASCL3	ASCL3	achaete-scute family bHLH transcription factor 3	Nucleus	transcription regulator
0.444	1.039	ASF1A	ASF1A	anti-silencing function 1A histone chaperone	Nucleus	other
0.9	1.004	ASF1B	ASF1B	anti-silencing function 1B histone chaperone	Nucleus	other
0.00093	-1.187	ASGR1	ASGR1	asialoglycoprotein receptor 1	Plasma Membrane	transmembrane receptor
0.0621	-1.07	ASGR2	ASGR2	asialoglycoprotein receptor 2	Plasma Membrane	transmembrane receptor
0.0535	-1.093	ASGR2	ASGR2	asialoglycoprotein receptor 2	Plasma Membrane	transmembrane receptor
0.22	1.027	ASH1L	ASH1L	ash1 (absent, small, or homeotic)-like (Drosophila)	Nucleus	transcription regulator
0.872	-1.004	ASH2L	ASH2L	ash2 (absent, small, or homeotic)-like (Drosophila)	Nucleus	transcription regulator
0.462	1.013	ACCN1	ASIC2	acid sensing ion channel subunit 2	Plasma Membrane	ion channel
0.561	-1.009	ACCN3	ASIC3	acid sensing ion channel subunit 3	Plasma Membrane	ion channel
0.897	1.001	ACCN3	ASIC3	acid sensing ion channel subunit 3	Plasma Membrane	ion channel
0.642	-1.012	ASIP	ASIP	agouti signaling protein	Extracellular Space	other
0.888	1.002	ASL	ASL	argininosuccinate lyase	Cytoplasm	enzyme
0.476	-1.055	ASMTL	ASMTL	acetylserotonin O-methyltransferase-like	Cytoplasm	enzyme
0.63	1.027	ASMTL	ASMTL	acetylserotonin O-methyltransferase-like	Cytoplasm	enzyme
0.235	1.046	ASMTL	ASMTL	acetylserotonin O-methyltransferase-like	Cytoplasm	enzyme
0.815	-1.007	ASNA1	ASNA1	arsA arsenite transporter, ATP-binding, homolog 1 (bacterial)	Nucleus	transporter
0.895	-1.008	ASNS	ASNS	asparagine synthetase (glutamine-hydrolyzing)	Cytoplasm	enzyme
0.912	1.002	ASNS	ASNS	asparagine synthetase (glutamine-hydrolyzing)	Cytoplasm	enzyme
0.0897	1.069	ASNSD1	ASNSD1	asparagine synthetase domain containing 1	Other	enzyme
0.136	1.016	ASPA	ASPA	aspartoacylase	Cytoplasm	enzyme
0.783	-1.005	ASPDH	ASPDH	aspartate dehydrogenase domain containing	Other	other
0.675	1.011	ASPH	ASPH	aspartate beta-hydroxylase	Cytoplasm	enzyme
0.367	1.016	ASPH	ASPH	aspartate beta-hydroxylase	Cytoplasm	enzyme
0.687	-1.007	ASPH	ASPH	aspartate beta-hydroxylase	Cytoplasm	enzyme
0.111	-1.028	ASPHD1	ASPHD1	aspartate beta-hydroxylase domain containing 1	Other	other
0.921	1	ASPHD1	ASPHD1	aspartate beta-hydroxylase domain containing 1	Other	other
0.00377	-1.093	ASPHD2	ASPHD2	aspartate beta-hydroxylase domain containing 2	Other	enzyme
0.923	-1	ASPM	ASPM	abnormal spindle microtubule assembly	Nucleus	other
0.793	-1.005	ASPRV1	ASPRV1	aspartic peptidase, retroviral-like 1	Other	peptidase
0.746	-1.011	ASPSCR1	ASPSCR1	alveolar soft part sarcoma chromosome region, candidate 1	Cytoplasm	other
0.921	-1	ASPSCR1	ASPSCR1	alveolar soft part sarcoma chromosome region, candidate 1	Cytoplasm	other
0.0722	-1.049	ASRGL1	ASRGL1	asparaginase like 1	Cytoplasm	enzyme
0.807	-1.012	ASS1	ASS1	argininosuccinate synthase 1	Cytoplasm	enzyme
0.462	1.032	ASS1	ASS1	argininosuccinate synthase 1	Cytoplasm	enzyme
0.0315	-1.051	ASTE1	ASTE1	asteroid homolog 1 (Drosophila)	Other	other
0.845	1.003	ASTN1	ASTN1	astrotactin 1	Other	other
0.529	-1.012	ASTN2	ASTN2	astrotactin 2	Cytoplasm	other
0.69	-1.007	ASTN2	ASTN2	astrotactin 2	Cytoplasm	other
0.877	1.002	C12orf11	ASUN	asunder spermatogenesis regulator	Cytoplasm	other
0.79	1.012	C12orf11	ASUN	asunder spermatogenesis regulator	Cytoplasm	other
0.765	-1.01	ASXL1	ASXL1	additional sex combs like 1, transcriptional regulator	Nucleus	transcription regulator
0.299	1.064	ASXL2	ASXL2	additional sex combs like 2, transcriptional regulator	Extracellular Space	other
0.891	1.001	ASXL3	ASXL3	additional sex combs like 3, transcriptional regulator	Other	other
0.0682	-1.027	ASZ1	ASZ1	ankyrin repeat, SAM and basic leucine zipper domain containing 1	Nucleus	transcription regulator
0.624	1.021	ATAD1	ATAD1	ATPase family, AAA domain containing 1	Other	enzyme
0.77	1.015	ATAD2	ATAD2	ATPase family, AAA domain containing 2	Nucleus	enzyme
0.202	1.029	ATAD2B	ATAD2B	ATPase family, AAA domain containing 2B	Nucleus	other
0.65	-1.028	ATAD3A	ATAD3A	ATPase family, AAA domain containing 3A	Cytoplasm	other
0.7	1.01	ATAD3A	ATAD3A	ATPase family, AAA domain containing 3A	Cytoplasm	other
0.183	1.05	ATAD3B	ATAD3B	ATPase family, AAA domain containing 3B	Nucleus	other
0.107	1.03	ATAD3B	ATAD3B	ATPase family, AAA domain containing 3B	Nucleus	other
0.881	1.002	ATAD5	ATAD5	ATPase family, AAA domain containing 5	Extracellular Space	other
0.915	-1	ATAD5	ATAD5	ATPase family, AAA domain containing 5	Extracellular Space	other
0.431	-1.013	ATAD5	ATAD5	ATPase family, AAA domain containing 5	Extracellular Space	other
0.558	1.009	ATAT1	ATAT1	alpha tubulin acetyltransferase 1	Cytoplasm	enzyme
0.539	1.013	ATAT1	ATAT1	alpha tubulin acetyltransferase 1	Cytoplasm	enzyme
0.878	-1.002	ATE1	ATE1	arginyltransferase 1	Nucleus	enzyme
0.901	-1.001	ATE1	ATE1	arginyltransferase 1	Nucleus	enzyme
0.671	1.011	ATE1	ATE1	arginyltransferase 1	Nucleus	enzyme
0.595	1.011	ATF1	ATF1	activating transcription factor 1	Nucleus	transcription regulator
0.0286	1.042	ATF2	ATF2	activating transcription factor 2	Nucleus	transcription regulator
0.199	1.035	ATF3	ATF3	activating transcription factor 3	Nucleus	transcription regulator
0.519	1.012	ATF3	ATF3	activating transcription factor 3	Nucleus	transcription regulator
0.122	1.188	ATF3	ATF3	activating transcription factor 3	Nucleus	transcription regulator
0.142	1.076	ATF4	ATF4	activating transcription factor 4	Nucleus	transcription regulator
0.453	1.042	ATF4	ATF4	activating transcription factor 4	Nucleus	transcription regulator
0.0643	1.088	ATF4	ATF4	activating transcription factor 4	Nucleus	transcription regulator
0.268	1.145	ATF5	ATF5	activating transcription factor 5	Nucleus	transcription regulator
0.0144	1.113	ATF6	ATF6	activating transcription factor 6	Cytoplasm	transcription regulator
0.728	1.01	ATF6B	ATF6B	activating transcription factor 6 beta	Nucleus	transcription regulator
0.466	-1.023	ATF6B	ATF6B	activating transcription factor 6 beta	Nucleus	transcription regulator
0.563	-1.02	ATF6B	ATF6B	activating transcription factor 6 beta	Nucleus	transcription regulator
0.921	1	ATF7IP	ATF7IP	activating transcription factor 7 interacting protein	Nucleus	transcription regulator
0.381	-1.016	ATF7IP2	ATF7IP2	activating transcription factor 7 interacting protein 2	Nucleus	other
0.511	1.023	ATG10	ATG10	autophagy related 10	Plasma Membrane	enzyme
0.45	1.035	C12orf44	ATG101	autophagy related 101	Cytoplasm	other
0.65	-1.011	KIAA0652	ATG13	autophagy related 13	Cytoplasm	other
0.878	-1.004	ATG14	ATG14	autophagy related 14	Cytoplasm	other
0.388	1.031	ATG16L1	ATG16L1	autophagy related 16 like 1	Cytoplasm	enzyme
0.485	1.034	ATG16L1	ATG16L1	autophagy related 16 like 1	Cytoplasm	enzyme
0.216	-1.078	ATG16L2	ATG16L2	autophagy related 16 like 2	Extracellular Space	other
0.737	-1.02	ATG2A	ATG2A	autophagy related 2A	Plasma Membrane	other
0.697	-1.008	ATG2B	ATG2B	autophagy related 2B	Other	other
0.746	-1.016	ATG3	ATG3	autophagy related 3	Cytoplasm	enzyme
0.889	-1.001	ATG3	ATG3	autophagy related 3	Cytoplasm	enzyme
0.173	-1.018	ATG4B	ATG4B	autophagy related 4B, cysteine peptidase	Cytoplasm	peptidase
0.338	1.106	ATG4B	ATG4B	autophagy related 4B, cysteine peptidase	Cytoplasm	peptidase
0.726	-1.022	ATG4C	ATG4C	autophagy related 4C, cysteine peptidase	Cytoplasm	peptidase
0.753	-1.005	ATG4C	ATG4C	autophagy related 4C, cysteine peptidase	Cytoplasm	peptidase
0.441	1.023	ATG4D	ATG4D	autophagy related 4D, cysteine peptidase	Cytoplasm	peptidase
0.552	1.013	ATG4D	ATG4D	autophagy related 4D, cysteine peptidase	Cytoplasm	peptidase
0.908	-1.001	ATG5	ATG5	autophagy related 5	Cytoplasm	other
0.154	-1.087	ATG7	ATG7	autophagy related 7	Cytoplasm	enzyme
0.0123	-1.191	ATG9A	ATG9A	autophagy related 9A	Cytoplasm	other
0.0905	-1.13	ATG9A	ATG9A	autophagy related 9A	Cytoplasm	other
0.744	-1.029	ATHL1	ATHL1	ATH1, acid trehalase-like 1 (yeast)	Other	other
0.26	-1.056	ATIC	ATIC	5-aminoimidazole-4-carboxamide ribonucleotide formyltransferase/IMP cyclohydrolase	Cytoplasm	enzyme
0.922	-1	ATL1	ATL1	atlastin GTPase 1	Cytoplasm	enzyme
0.695	-1.017	ATL1	ATL1	atlastin GTPase 1	Cytoplasm	enzyme
0.572	-1.021	ATL1	ATL1	atlastin GTPase 1	Cytoplasm	enzyme
0.647	-1.016	ATL1	ATL1	atlastin GTPase 1	Cytoplasm	enzyme
0.104	1.037	ATL2	ATL2	atlastin GTPase 2	Cytoplasm	other
0.0746	1.114	ATL3	ATL3	atlastin GTPase 3	Cytoplasm	other
0.472	-1.012	ATM	ATM	ATM serine/threonine kinase	Nucleus	kinase
0.79	1.005	ATM	ATM	ATM serine/threonine kinase	Nucleus	kinase
0.248	-1.033	ATMIN	ATMIN	ATM interactor	Nucleus	other
0.858	-1.003	ATMIN	ATMIN	ATM interactor	Nucleus	other
0.918	1.001	ATN1	ATN1	atrophin 1	Nucleus	transcription regulator
0.504	1.016	ATN1	ATN1	atrophin 1	Nucleus	transcription regulator
0.597	-1.011	ATOH7	ATOH7	atonal bHLH transcription factor 7	Other	other
0.462	-1.017	ATOH7	ATOH7	atonal bHLH transcription factor 7	Other	other
0.902	-1.002	ATOH8	ATOH8	atonal bHLH transcription factor 8	Nucleus	transcription regulator
0.552	1.062	ATOX1	ATOX1	antioxidant 1 copper chaperone	Cytoplasm	transporter
0.665	1.01	ATP10A	ATP10A	ATPase, class V, type 10A	Plasma Membrane	transporter
0.825	1.005	ATP10A	ATP10A	ATPase, class V, type 10A	Plasma Membrane	transporter
0.746	1.007	ATP11A	ATP11A	ATPase, class VI, type 11A	Plasma Membrane	transporter
0.36	-1.021	ATP11B	ATP11B	ATPase, class VI, type 11B	Plasma Membrane	transporter
0.619	1.018	ATP11B	ATP11B	ATPase, class VI, type 11B	Plasma Membrane	transporter
0.0062	1.103	ATP11C	ATP11C	ATPase, class VI, type 11C	Plasma Membrane	transporter
0.388	1.016	ATP11C	ATP11C	ATPase, class VI, type 11C	Plasma Membrane	transporter
0.486	1.02	ATP11C	ATP11C	ATPase, class VI, type 11C	Plasma Membrane	transporter
0.828	1.003	ATP12A	ATP12A	ATPase, H+/K+ transporting, nongastric, alpha polypeptide	Plasma Membrane	transporter
0.792	1.017	ATP13A1	ATP13A1	ATPase type 13A1	Extracellular Space	transporter
0.306	-1.039	ATP13A2	ATP13A2	ATPase type 13A2	Cytoplasm	transporter
0.495	1.019	ATP13A3	ATP13A3	ATPase type 13A3	Extracellular Space	transporter
0.156	-1.02	ATP13A4	ATP13A4	ATPase type 13A4	Cytoplasm	transporter
0.867	1.01	ATP1A1	ATP1A1	ATPase, Na+/K+ transporting, alpha 1 polypeptide	Plasma Membrane	transporter
0.226	1.09	ATP1A1	ATP1A1	ATPase, Na+/K+ transporting, alpha 1 polypeptide	Plasma Membrane	transporter
0.817	1.018	ATP1A1	ATP1A1	ATPase, Na+/K+ transporting, alpha 1 polypeptide	Plasma Membrane	transporter
0.129	1.032	ATP1A3	ATP1A3	ATPase, Na+/K+ transporting, alpha 3 polypeptide	Plasma Membrane	transporter
0.74	-1.007	ATP1A4	ATP1A4	ATPase, Na+/K+ transporting, alpha 4 polypeptide	Plasma Membrane	transporter
0.171	1.027	ATP1A4	ATP1A4	ATPase, Na+/K+ transporting, alpha 4 polypeptide	Plasma Membrane	transporter
0.573	1.052	ATP1B1	ATP1B1	ATPase, Na+/K+ transporting, beta 1 polypeptide	Plasma Membrane	transporter
0.822	1.014	ATP1B1	ATP1B1	ATPase, Na+/K+ transporting, beta 1 polypeptide	Plasma Membrane	transporter
0.532	1.058	ATP1B1	ATP1B1	ATPase, Na+/K+ transporting, beta 1 polypeptide	Plasma Membrane	transporter
0.0777	-1.117	ATP1B2	ATP1B2	ATPase, Na+/K+ transporting, beta 2 polypeptide	Plasma Membrane	transporter
0.0686	1.165	ATP1B3	ATP1B3	ATPase, Na+/K+ transporting, beta 3 polypeptide	Plasma Membrane	transporter
0.00258	1.162	ATP1B3	ATP1B3	ATPase, Na+/K+ transporting, beta 3 polypeptide	Plasma Membrane	transporter
0.0175	1.145	ATP1B3	ATP1B3	ATPase, Na+/K+ transporting, beta 3 polypeptide	Plasma Membrane	transporter
0.3	-1.022	ATP2A1	ATP2A1	ATPase, Ca++ transporting, cardiac muscle, fast twitch 1	Cytoplasm	transporter
0.431	1.015	ATP2A1	ATP2A1	ATPase, Ca++ transporting, cardiac muscle, fast twitch 1	Cytoplasm	transporter
0.656	1.04	ATP2A2	ATP2A2	ATPase, Ca++ transporting, cardiac muscle, slow twitch 2	Cytoplasm	transporter
0.037	-1.082	ATP2A3	ATP2A3	ATPase, Ca++ transporting, ubiquitous	Cytoplasm	transporter
0.0746	-1.105	ATP2A3	ATP2A3	ATPase, Ca++ transporting, ubiquitous	Cytoplasm	transporter
0.14	-1.021	ATP2B1	ATP2B1	ATPase, Ca++ transporting, plasma membrane 1	Plasma Membrane	transporter
0.107	-1.036	ATP2B1	ATP2B1	ATPase, Ca++ transporting, plasma membrane 1	Plasma Membrane	transporter
0.191	-1.049	ATP2B1	ATP2B1	ATPase, Ca++ transporting, plasma membrane 1	Plasma Membrane	transporter
0.815	-1.004	ATP2B2	ATP2B2	ATPase, Ca++ transporting, plasma membrane 2	Plasma Membrane	transporter
0.822	1.003	ATP2B3	ATP2B3	ATPase, Ca++ transporting, plasma membrane 3	Plasma Membrane	transporter
0.819	1.004	ATP2B3	ATP2B3	ATPase, Ca++ transporting, plasma membrane 3	Plasma Membrane	transporter
0.891	1.002	ATP2B4	ATP2B4	ATPase, Ca++ transporting, plasma membrane 4	Plasma Membrane	transporter
0.736	-1.031	ATP2B4	ATP2B4	ATPase, Ca++ transporting, plasma membrane 4	Plasma Membrane	transporter
0.752	-1.03	ATP2B4	ATP2B4	ATPase, Ca++ transporting, plasma membrane 4	Plasma Membrane	transporter
0.866	1.004	ATP2C1	ATP2C1	ATPase, Ca++ transporting, type 2C, member 1	Cytoplasm	transporter
0.579	-1.011	ATP2C1	ATP2C1	ATPase, Ca++ transporting, type 2C, member 1	Cytoplasm	transporter
0.0914	1.115	ATP2C1	ATP2C1	ATPase, Ca++ transporting, type 2C, member 1	Cytoplasm	transporter
0.461	-1.014	ATP2C2	ATP2C2	ATPase, Ca++ transporting, type 2C, member 2	Cytoplasm	enzyme
0.736	-1.019	ATP5A1	ATP5A1	ATP synthase, H+ transporting, mitochondrial F1 complex, alpha subunit 1, cardiac muscle	Cytoplasm	transporter
0.608	-1.027	ATP5A1	ATP5A1	ATP synthase, H+ transporting, mitochondrial F1 complex, alpha subunit 1, cardiac muscle	Cytoplasm	transporter
0.658	-1.015	ATP5B	ATP5B	ATP synthase, H+ transporting, mitochondrial F1 complex, beta polypeptide	Cytoplasm	transporter
0.728	1.021	ATP5C1	ATP5C1	ATP synthase, H+ transporting, mitochondrial F1 complex, gamma polypeptide 1	Cytoplasm	transporter
0.602	1.038	ATP5C1	ATP5C1	ATP synthase, H+ transporting, mitochondrial F1 complex, gamma polypeptide 1	Cytoplasm	transporter
0.00101	-1.208	ATP5D	ATP5D	ATP synthase, H+ transporting, mitochondrial F1 complex, delta subunit	Cytoplasm	transporter
0.0542	-1.084	ATP5D	ATP5D	ATP synthase, H+ transporting, mitochondrial F1 complex, delta subunit	Cytoplasm	transporter
0.335	-1.04	ATP5E	ATP5E	ATP synthase, H+ transporting, mitochondrial F1 complex, epsilon subunit	Cytoplasm	other
0.0658	-1.105	ATP5E	ATP5E	ATP synthase, H+ transporting, mitochondrial F1 complex, epsilon subunit	Cytoplasm	other
0.359	-1.05	ATP5EP2	ATP5EP2	ATP synthase, H+ transporting, mitochondrial F1 complex, epsilon subunit pseudogene 2	Cytoplasm	other
0.428	-1.063	ATP5F1	ATP5F1	ATP synthase, H+ transporting, mitochondrial Fo complex subunit B1	Cytoplasm	transporter
0.177	-1.07	ATP5F1	ATP5F1	ATP synthase, H+ transporting, mitochondrial Fo complex subunit B1	Cytoplasm	transporter
0.00854	-1.19	ATP5G1	ATP5G1	ATP synthase, H+ transporting, mitochondrial Fo complex subunit C1 (subunit 9)	Cytoplasm	transporter
0.116	-1.052	ATP5G1	ATP5G1	ATP synthase, H+ transporting, mitochondrial Fo complex subunit C1 (subunit 9)	Cytoplasm	transporter
0.0131	-1.107	ATP5G2	ATP5G2	ATP synthase, H+ transporting, mitochondrial Fo complex subunit C2 (subunit 9)	Cytoplasm	transporter
0.037	-1.062	ATP5G2	ATP5G2	ATP synthase, H+ transporting, mitochondrial Fo complex subunit C2 (subunit 9)	Cytoplasm	transporter
0.912	1	ATP5G2	ATP5G2	ATP synthase, H+ transporting, mitochondrial Fo complex subunit C2 (subunit 9)	Cytoplasm	transporter
0.821	-1.006	ATP5G3	ATP5G3	ATP synthase, H+ transporting, mitochondrial Fo complex subunit C3 (subunit 9)	Cytoplasm	transporter
0.0988	-1.08	ATP5H	ATP5H	ATP synthase, H+ transporting, mitochondrial Fo complex subunit D	Cytoplasm	enzyme
0.189	-1.058	ATP5H	ATP5H	ATP synthase, H+ transporting, mitochondrial Fo complex subunit D	Cytoplasm	enzyme
0.685	-1.008	ATP5I	ATP5I	ATP synthase, H+ transporting, mitochondrial Fo complex subunit E	Cytoplasm	transporter
0.505	-1.059	ATP5I	ATP5I	ATP synthase, H+ transporting, mitochondrial Fo complex subunit E	Cytoplasm	transporter
0.0124	-1.152	ATP5I	ATP5I	ATP synthase, H+ transporting, mitochondrial Fo complex subunit E	Cytoplasm	transporter
0.18	-1.083	ATP5J	ATP5J	ATP synthase, H+ transporting, mitochondrial Fo complex subunit F6	Cytoplasm	transporter
0.0302	-1.092	ATP5J	ATP5J	ATP synthase, H+ transporting, mitochondrial Fo complex subunit F6	Cytoplasm	transporter
0.0733	-1.087	ATP5J	ATP5J	ATP synthase, H+ transporting, mitochondrial Fo complex subunit F6	Cytoplasm	transporter
0.0153	-1.15	ATP5J2	ATP5J2	ATP synthase, H+ transporting, mitochondrial Fo complex subunit F2	Cytoplasm	transporter
0.0175	-1.155	ATP5J2	ATP5J2	ATP synthase, H+ transporting, mitochondrial Fo complex subunit F2	Cytoplasm	transporter
0.368	-1.056	ATP5L	ATP5L	ATP synthase, H+ transporting, mitochondrial Fo complex subunit G	Cytoplasm	enzyme
0.523	-1.032	ATP5L	ATP5L	ATP synthase, H+ transporting, mitochondrial Fo complex subunit G	Cytoplasm	enzyme
0.163	-1.05	ATP5O	ATP5O	ATP synthase, H+ transporting, mitochondrial F1 complex, O subunit	Cytoplasm	transporter
0.906	-1.002	ATP5S	ATP5S	ATP synthase, H+ transporting, mitochondrial Fo complex subunit s (factor B)	Cytoplasm	transporter
0.819	1.007	ATP5S	ATP5S	ATP synthase, H+ transporting, mitochondrial Fo complex subunit s (factor B)	Cytoplasm	transporter
0.845	-1.005	ATP5S	ATP5S	ATP synthase, H+ transporting, mitochondrial Fo complex subunit s (factor B)	Cytoplasm	transporter
0.299	-1.079	ATP6AP1	ATP6AP1	ATPase, H+ transporting, lysosomal accessory protein 1	Cytoplasm	transporter
0.61	1.013	ATP6AP1L	ATP6AP1L	ATPase, H+ transporting, lysosomal accessory protein 1-like	Other	other
0.137	-1.123	ATP6AP2	ATP6AP2	ATPase, H+ transporting, lysosomal accessory protein 2	Cytoplasm	transporter
0.00271	-1.289	ATP6V0A1	ATP6V0A1	ATPase, H+ transporting, lysosomal V0 subunit a1	Cytoplasm	transporter
0.318	1.052	ATP6V0A2	ATP6V0A2	ATPase, H+ transporting, lysosomal V0 subunit a2	Cytoplasm	transporter
0.849	-1.003	ATP6V0A4	ATP6V0A4	ATPase, H+ transporting, lysosomal V0 subunit a4	Cytoplasm	transporter
0.114	-1.097	ATP6V0B	ATP6V0B	ATPase, H+ transporting, lysosomal 21kDa, V0 subunit b	Cytoplasm	transporter
0.0239	-1.13	ATP6V0B	ATP6V0B	ATPase, H+ transporting, lysosomal 21kDa, V0 subunit b	Cytoplasm	transporter
0.248	-1.065	ATP6V0C	ATP6V0C	ATPase, H+ transporting, lysosomal 16kDa, V0 subunit c	Cytoplasm	transporter
0.0576	-1.088	ATP6V0C	ATP6V0C	ATPase, H+ transporting, lysosomal 16kDa, V0 subunit c	Cytoplasm	transporter
0.816	-1.004	ATP6V0CP3	ATP6V0CP3	ATPase, H+ transporting, lysosomal 16kDa, V0 subunit c pseudogene 3	Other	other
0.00774	-1.173	ATP6V0D1	ATP6V0D1	ATPase, H+ transporting, lysosomal 38kDa, V0 subunit d1	Cytoplasm	transporter
0.881	1.006	ATP6V0E1	ATP6V0E1	ATPase, H+ transporting, lysosomal 9kDa, V0 subunit e1	Cytoplasm	transporter
0.648	-1.023	ATP6V0E1	ATP6V0E1	ATPase, H+ transporting, lysosomal 9kDa, V0 subunit e1	Cytoplasm	transporter
0.00187	-1.243	ATP6V0E2	ATP6V0E2	ATPase, H+ transporting V0 subunit e2	Cytoplasm	enzyme
0.78	-1.018	ATP6V1A	ATP6V1A	ATPase, H+ transporting, lysosomal 70kDa, V1 subunit A	Plasma Membrane	transporter
0.845	1.003	ATP6V1B1	ATP6V1B1	ATPase, H+ transporting, lysosomal 56/58kDa, V1 subunit B1	Cytoplasm	transporter
0.168	-1.076	ATP6V1B2	ATP6V1B2	ATPase, H+ transporting, lysosomal 56/58kDa, V1 subunit B2	Cytoplasm	transporter
0.0207	-1.097	ATP6V1C1	ATP6V1C1	ATPase, H+ transporting, lysosomal 42kDa, V1 subunit C1	Cytoplasm	transporter
0.521	1.012	ATP6V1C1	ATP6V1C1	ATPase, H+ transporting, lysosomal 42kDa, V1 subunit C1	Cytoplasm	transporter
0.628	-1.026	ATP6V1D	ATP6V1D	ATPase, H+ transporting, lysosomal 34kDa, V1 subunit D	Cytoplasm	transporter
0.794	1.014	ATP6V1E1	ATP6V1E1	ATPase, H+ transporting, lysosomal 31kDa, V1 subunit E1	Cytoplasm	transporter
0.308	1.036	ATP6V1E1	ATP6V1E1	ATPase, H+ transporting, lysosomal 31kDa, V1 subunit E1	Cytoplasm	transporter
0.477	1.023	ATP6V1E2	ATP6V1E2	ATPase, H+ transporting, lysosomal 31kDa, V1 subunit E2	Cytoplasm	transporter
0.113	-1.097	ATP6V1F	ATP6V1F	ATPase, H+ transporting, lysosomal 14kDa, V1 subunit F	Cytoplasm	enzyme
0.0246	1.096	ATP6V1G1	ATP6V1G1	ATPase, H+ transporting, lysosomal 13kDa, V1 subunit G1	Cytoplasm	transporter
0.847	-1.003	ATP6V1G2	ATP6V1G2	ATPase, H+ transporting, lysosomal 13kDa, V1 subunit G2	Cytoplasm	transporter
0.816	-1.005	ATP6V1G2	ATP6V1G2	ATPase, H+ transporting, lysosomal 13kDa, V1 subunit G2	Cytoplasm	transporter
0.745	-1.006	ATP6V1G3	ATP6V1G3	ATPase, H+ transporting, lysosomal 13kDa, V1 subunit G3	Cytoplasm	transporter
0.74	1.008	ATP6V1H	ATP6V1H	ATPase, H+ transporting, lysosomal 50/57kDa, V1 subunit H	Cytoplasm	transporter
0.428	1.045	ATP6V1H	ATP6V1H	ATPase, H+ transporting, lysosomal 50/57kDa, V1 subunit H	Cytoplasm	transporter
0.448	-1.02	ATP7A	ATP7A	ATPase, Cu++ transporting, alpha polypeptide	Plasma Membrane	transporter
0.548	-1.012	ATP7B	ATP7B	ATPase, Cu++ transporting, beta polypeptide	Cytoplasm	transporter
0.105	-1.04	ATP7B	ATP7B	ATPase, Cu++ transporting, beta polypeptide	Cytoplasm	transporter
0.443	1.02	ATP8A1	ATP8A1	ATPase, aminophospholipid transporter (APLT), class I, type 8A, member 1	Cytoplasm	transporter
0.122	1.024	ATP8A2	ATP8A2	ATPase, aminophospholipid transporter, class I, type 8A, member 2	Plasma Membrane	transporter
0.33	1.017	ATP8B1	ATP8B1	ATPase, aminophospholipid transporter, class I, type 8B, member 1	Plasma Membrane	transporter
0.338	1.05	ATP8B2	ATP8B2	ATPase, aminophospholipid transporter, class I, type 8B, member 2	Plasma Membrane	transporter
0.88	-1.002	ATP8B2	ATP8B2	ATPase, aminophospholipid transporter, class I, type 8B, member 2	Plasma Membrane	transporter
0.698	-1.008	ATP8B3	ATP8B3	ATPase, aminophospholipid transporter, class I, type 8B, member 3	Cytoplasm	transporter
0.00435	-1.112	ATP9A	ATP9A	ATPase, class II, type 9A	Cytoplasm	transporter
0.0557	-1.059	ATP9B	ATP9B	ATPase, class II, type 9B	Cytoplasm	transporter
0.00666	-1.13	ATPAF1	ATPAF1	ATP synthase mitochondrial F1 complex assembly factor 1	Cytoplasm	other
0.0907	-1.059	ATPAF2	ATPAF2	ATP synthase mitochondrial F1 complex assembly factor 2	Cytoplasm	other
0.784	-1.007	ATPIF1	ATPIF1	ATPase inhibitory factor 1	Cytoplasm	other
0.139	-1.095	ATPIF1	ATPIF1	ATPase inhibitory factor 1	Cytoplasm	other
0.431	1.016	ATR	ATR	ATR serine/threonine kinase	Nucleus	kinase
0.682	-1.008	ATR	ATR	ATR serine/threonine kinase	Nucleus	kinase
0.841	1.003	ATR	ATR	ATR serine/threonine kinase	Nucleus	kinase
0.383	-1.014	ATR	ATR	ATR serine/threonine kinase	Nucleus	kinase
0.268	-1.04	C2orf28	ATRAID	all-trans retinoic acid induced differentiation factor	Nucleus	other
0.111	-1.063	C2orf28	ATRAID	all-trans retinoic acid induced differentiation factor	Nucleus	other
0.583	-1.022	ATRIP	ATRIP	ATR interacting protein	Nucleus	kinase
0.657	-1.017	ATRIP	ATRIP	ATR interacting protein	Nucleus	kinase
0.903	-1.001	ATRN	ATRN	attractin	Extracellular Space	other
0.00129	-1.109	ATRN	ATRN	attractin	Extracellular Space	other
0.0727	-1.062	ATRN	ATRN	attractin	Extracellular Space	other
0.909	1.001	ATRN	ATRN	attractin	Extracellular Space	other
0.0111	-1.077	ATRN	ATRN	attractin	Extracellular Space	other
0.4	1.018	ATRX	ATRX	alpha thalassemia/mental retardation syndrome X-linked	Nucleus	transcription regulator
0.26	1.032	ATRX	ATRX	alpha thalassemia/mental retardation syndrome X-linked	Nucleus	transcription regulator
0.208	1.015	ATRX	ATRX	alpha thalassemia/mental retardation syndrome X-linked	Nucleus	transcription regulator
0.172	-1.096	ATXN1	ATXN1	ataxin 1	Nucleus	transcription regulator
0.227	-1.075	ATXN1	ATXN1	ataxin 1	Nucleus	transcription regulator
0.828	-1.004	ATXN10	ATXN10	ataxin 10	Cytoplasm	other
0.722	1.008	ATXN10	ATXN10	ataxin 10	Cytoplasm	other
0.834	1.004	ATXN1L	ATXN1L	ataxin 1-like	Nucleus	other
0.859	-1.005	ATXN1L	ATXN1L	ataxin 1-like	Nucleus	other
0.751	1.006	ATXN1L	ATXN1L	ataxin 1-like	Nucleus	other
0.69	-1.006	ATXN1L	ATXN1L	ataxin 1-like	Nucleus	other
0.585	1.021	ATXN1L	ATXN1L	ataxin 1-like	Nucleus	other
0.855	-1.006	ATXN2	ATXN2	ataxin 2	Nucleus	other
0.578	1.029	ATXN2L	ATXN2L	ataxin 2-like	Nucleus	other
0.364	1.027	ATXN2L	ATXN2L	ataxin 2-like	Nucleus	other
0.334	1.013	ATXN3	ATXN3	ataxin 3	Nucleus	peptidase
0.807	1.01	ATXN3	ATXN3	ataxin 3	Nucleus	peptidase
0.792	1.005	ATXN7	ATXN7	ataxin 7	Nucleus	other
0.906	-1.001	ATXN7L2	ATXN7L2	ataxin 7-like 2	Other	other
0.226	1.07	ATXN7L3	ATXN7L3	ataxin 7-like 3	Nucleus	transcription regulator
0.493	-1.024	ATXN7L3B	ATXN7L3B	ataxin 7-like 3B	Other	other
0.157	-1.048	ATXN7L3B	ATXN7L3B	ataxin 7-like 3B	Other	other
0.0186	1.216	AUH	AUH	AU RNA binding protein/enoyl-CoA hydratase	Cytoplasm	enzyme
0.819	-1.005	C1orf135	AUNIP	aurora kinase A and ninein interacting protein	Cytoplasm	other
0.304	-1.067	AUP1	AUP1	ancient ubiquitous protein 1	Cytoplasm	other
0.318	1.053	AURKA	AURKA	aurora kinase A	Nucleus	kinase
0.482	1.041	AURKA	AURKA	aurora kinase A	Nucleus	kinase
0.12	-1.092	AURKAIP1	AURKAIP1	aurora kinase A interacting protein 1	Nucleus	enzyme
0.829	-1.004	AURKAPS1	AURKAPS1	aurora kinase A pseudogene 1	Other	other
0.9	1.004	AURKB	AURKB	aurora kinase B	Nucleus	kinase
0.701	1.008	AURKC	AURKC	aurora kinase C	Nucleus	kinase
0.789	1.008	AUTS2	AUTS2	autism susceptibility candidate 2	Nucleus	other
0.389	1.028	AVEN	AVEN	apoptosis, caspase activation inhibitor	Nucleus	other
0.755	1.006	AVIL	AVIL	advillin	Plasma Membrane	other
0.431	1.025	AVL9	AVL9	AVL9 homolog (S. cerevisiase)	Other	other
0.902	1.002	AVL9	AVL9	AVL9 homolog (S. cerevisiase)	Other	other
0.713	-1.009	AVP	AVP	arginine vasopressin	Other	other
0.514	-1.012	AVP	AVP	arginine vasopressin	Other	other
0.118	-1.086	AVPI1	AVPI1	arginine vasopressin induced 1	Other	other
0.839	1.004	AXDND1	AXDND1	axonemal dynein light chain domain containing 1	Extracellular Space	other
0.602	1.015	AXIN1	AXIN1	axin 1	Cytoplasm	other
0.687	-1.027	AXIN1	AXIN1	axin 1	Cytoplasm	other
0.78	1.008	AXIN2	AXIN2	axin 2	Cytoplasm	other
0.61	1.019	AXL	AXL	AXL receptor tyrosine kinase	Plasma Membrane	kinase
0.208	1.041	AXL	AXL	AXL receptor tyrosine kinase	Plasma Membrane	kinase
0.374	1.041	AZI2	AZI2	5-azacytidine induced 2	Cytoplasm	other
0.89	1.004	AZIN1	AZIN1	antizyme inhibitor 1	Cytoplasm	enzyme
0.113	1.054	AZIN1	AZIN1	antizyme inhibitor 1	Cytoplasm	enzyme
0.441	1.014	AZIN1	AZIN1	antizyme inhibitor 1	Cytoplasm	enzyme
0.599	-1.014	AZU1	AZU1	azurocidin 1	Cytoplasm	peptidase
0.653	-1.016	B2M	B2M	beta-2-microglobulin	Plasma Membrane	transmembrane receptor
0.0266	1.064	B2M	B2M	beta-2-microglobulin	Plasma Membrane	transmembrane receptor
0.876	1.002	B3GALNT1	B3GALNT1	beta-1,3-N-acetylgalactosaminyltransferase 1 (globoside blood group)	Cytoplasm	enzyme
0.435	1.021	B3GALNT1	B3GALNT1	beta-1,3-N-acetylgalactosaminyltransferase 1 (globoside blood group)	Cytoplasm	enzyme
0.538	1.036	B3GALNT1	B3GALNT1	beta-1,3-N-acetylgalactosaminyltransferase 1 (globoside blood group)	Cytoplasm	enzyme
0.42	1.021	B3GALNT1	B3GALNT1	beta-1,3-N-acetylgalactosaminyltransferase 1 (globoside blood group)	Cytoplasm	enzyme
0.0103	1.05	B3GALNT2	B3GALNT2	beta-1,3-N-acetylgalactosaminyltransferase 2	Cytoplasm	enzyme
0.693	-1.009	B3GALT1	B3GALT1	Beta-1,3-galactosyltransferase 1	Cytoplasm	enzyme
0.888	1.002	B3GALT2	B3GALT2	Beta-1,3-galactosyltransferase 2	Cytoplasm	enzyme
0.334	1.056	B3GALT4	B3GALT4	Beta-1,3-galactosyltransferase 4	Cytoplasm	enzyme
0.0633	1.024	B3GALT5	B3GALT5	Beta-1,3-galactosyltransferase 5	Cytoplasm	enzyme
0.882	1.002	C21orf88	B3GALT5-AS1	B3GALT5 antisense RNA 1	Other	other
0.711	-1.007	B3GAT1	B3GAT1	beta-1,3-glucuronyltransferase 1	Cytoplasm	enzyme
0.268	1.023	B3GAT1	B3GAT1	beta-1,3-glucuronyltransferase 1	Cytoplasm	enzyme
0.879	-1.002	B3GAT1	B3GAT1	beta-1,3-glucuronyltransferase 1	Cytoplasm	enzyme
0.212	1.036	B3GAT3	B3GAT3	beta-1,3-glucuronyltransferase 3	Cytoplasm	enzyme
0.00129	-1.07	B3GALTL	B3GLCT	beta 3-glucosyltransferase	Cytoplasm	other
0.334	1.063	B3GNT2	B3GNT2	UDP-GlcNAc:betaGal beta-1,3-N-acetylglucosaminyltransferase 2	Cytoplasm	enzyme
0.921	-1	B3GNT3	B3GNT3	UDP-GlcNAc:betaGal beta-1,3-N-acetylglucosaminyltransferase 3	Cytoplasm	enzyme
0.717	1.008	B3GNT4	B3GNT4	UDP-GlcNAc:betaGal beta-1,3-N-acetylglucosaminyltransferase 4	Plasma Membrane	enzyme
0.448	1.022	B3GNT5	B3GNT5	UDP-GlcNAc:betaGal beta-1,3-N-acetylglucosaminyltransferase 5	Cytoplasm	enzyme
0.311	-1.016	B3GNT6	B3GNT6	UDP-GlcNAc:betaGal beta-1,3-N-acetylglucosaminyltransferase 6	Cytoplasm	enzyme
0.311	-1.031	B3GNT8	B3GNT8	UDP-GlcNAc:betaGal beta-1,3-N-acetylglucosaminyltransferase 8	Cytoplasm	enzyme
0.843	-1.002	B3GNT9	B3GNT9	UDP-GlcNAc:betaGal beta-1,3-N-acetylglucosaminyltransferase 9	Other	enzyme
0.599	-1.017	B3GNTL1	B3GNTL1	UDP-GlcNAc:betaGal beta-1,3-N-acetylglucosaminyltransferase-like 1	Other	enzyme
0.766	-1.007	B4GALNT3	B4GALNT3	beta-1,4-N-acetyl-galactosaminyl transferase 3	Other	enzyme
0.662	1.011	B4GALNT4	B4GALNT4	beta-1,4-N-acetyl-galactosaminyl transferase 4	Extracellular Space	enzyme
0.741	-1.018	B4GALT1	B4GALT1	UDP-Gal:betaGlcNAc beta 1,4- galactosyltransferase, polypeptide 1	Cytoplasm	enzyme
0.763	-1.008	B4GALT2	B4GALT2	UDP-Gal:betaGlcNAc beta 1,4- galactosyltransferase, polypeptide 2	Cytoplasm	enzyme
0.0284	-1.1	B4GALT3	B4GALT3	UDP-Gal:betaGlcNAc beta 1,4- galactosyltransferase, polypeptide 3	Cytoplasm	enzyme
0.193	1.083	B4GALT4	B4GALT4	UDP-Gal:betaGlcNAc beta 1,4- galactosyltransferase, polypeptide 4	Cytoplasm	enzyme
0.411	1.023	B4GALT4	B4GALT4	UDP-Gal:betaGlcNAc beta 1,4- galactosyltransferase, polypeptide 4	Cytoplasm	enzyme
0.00615	1.164	B4GALT5	B4GALT5	UDP-Gal:betaGlcNAc beta 1,4- galactosyltransferase, polypeptide 5	Cytoplasm	enzyme
0.51	-1.011	B9D1	B9D1	B9 protein domain 1	Plasma Membrane	transmembrane receptor
0.385	-1.018	B9D1	B9D1	B9 protein domain 1	Plasma Membrane	transmembrane receptor
0.234	1.02	BAALC	BAALC	brain and acute leukemia, cytoplasmic	Cytoplasm	other
0.415	-1.017	BAAT	BAAT	bile acid-CoA:amino acid N-acyltransferase	Cytoplasm	enzyme
0.00445	-1.09	BABAM1	BABAM1	BRISC and BRCA1 A complex member 1	Nucleus	other
0.725	-1.019	BABAM1	BABAM1	BRISC and BRCA1 A complex member 1	Nucleus	other
0.657	1.008	BACE1	BACE1	beta-site APP-cleaving enzyme 1	Cytoplasm	peptidase
0.178	-1.031	BACE1	BACE1	beta-site APP-cleaving enzyme 1	Cytoplasm	peptidase
0.387	1.012	BACE2	BACE2	beta-site APP-cleaving enzyme 2	Cytoplasm	peptidase
0.559	1.011	BACE2	BACE2	beta-site APP-cleaving enzyme 2	Cytoplasm	peptidase
0.775	1.005	BACH1	BACH1	BTB and CNC homology 1, basic leucine zipper transcription factor 1	Nucleus	transcription regulator
0.21	1.02	BACH1	BACH1	BTB and CNC homology 1, basic leucine zipper transcription factor 1	Nucleus	transcription regulator
0.736	1.007	BACH2	BACH2	BTB and CNC homology 1, basic leucine zipper transcription factor 2	Nucleus	transcription regulator
0.197	1.023	BACH2	BACH2	BTB and CNC homology 1, basic leucine zipper transcription factor 2	Nucleus	transcription regulator
0.873	-1.003	BAD	BAD	BCL2 associated agonist of cell death	Cytoplasm	other
0.216	-1.047	BAD	BAD	BCL2 associated agonist of cell death	Cytoplasm	other
0.0589	-1.082	BAG3	BAG3	BCL2 associated athanogene 3	Cytoplasm	other
0.244	1.057	BAG4	BAG4	BCL2 associated athanogene 4	Cytoplasm	other
0.334	1.021	BAG4	BAG4	BCL2 associated athanogene 4	Cytoplasm	other
0.051	-1.052	BAG5	BAG5	BCL2 associated athanogene 5	Cytoplasm	other
0.199	-1.057	BAG5	BAG5	BCL2 associated athanogene 5	Cytoplasm	other
0.267	-1.055	BAG6	BAG6	BCL2 associated athanogene 6	Nucleus	enzyme
0.382	-1.065	BAG6	BAG6	BCL2 associated athanogene 6	Nucleus	enzyme
0.886	-1.002	BAGE	BAGE	B melanoma antigen	Other	other
0.603	1.01	BAGE	BAGE	B melanoma antigen	Other	other
0.744	-1.009	BAGE	BAGE	B melanoma antigen	Other	other
0.427	-1.016	BAHCC1	BAHCC1	BAH domain and coiled-coil containing 1	Other	other
0.00354	-1.059	BAHD1	BAHD1	bromo adjacent homology domain containing 1	Nucleus	other
0.00223	-1.099	BAIAP2	BAIAP2	BAI1-associated protein 2	Plasma Membrane	kinase
0.0032	-1.194	BAIAP2	BAIAP2	BAI1-associated protein 2	Plasma Membrane	kinase
0.649	-1.008	BAIAP2	BAIAP2	BAI1-associated protein 2	Plasma Membrane	kinase
0.00226	-1.089	BAIAP2	BAIAP2	BAI1-associated protein 2	Plasma Membrane	kinase
0.14	1.027	BAIAP2L1	BAIAP2L1	BAI1-associated protein 2-like 1	Cytoplasm	other
0.675	1.008	BAIAP2L2	BAIAP2L2	BAI1-associated protein 2-like 2	Cytoplasm	other
0.0539	-1.029	BAIAP3	BAIAP3	BAI1-associated protein 3	Extracellular Space	other
0.84	-1.006	BAK1	BAK1	BCL2-antagonist/killer 1	Cytoplasm	other
0.614	1.01	BAMBI	BAMBI	BMP and activin membrane-bound inhibitor	Plasma Membrane	other
0.502	-1.03	BANF1	BANF1	barrier to autointegration factor 1	Nucleus	other
0.00226	-1.105	BANF1	BANF1	barrier to autointegration factor 1	Nucleus	other
0.767	1.006	BANF2	BANF2	barrier to autointegration factor 2	Cytoplasm	other
0.726	1.006	BANK1	BANK1	B-cell scaffold protein with ankyrin repeats 1	Extracellular Space	other
0.39	1.046	BANP	BANP	BTG3 associated nuclear protein	Nucleus	other
0.605	1.031	BANP	BANP	BTG3 associated nuclear protein	Nucleus	other
0.483	1.013	BANP	BANP	BTG3 associated nuclear protein	Nucleus	other
0.0557	-1.1	BAP1	BAP1	BRCA1 associated protein 1	Nucleus	peptidase
0.219	1.045	BARD1	BARD1	BRCA1 associated RING domain 1	Nucleus	transcription regulator
0.556	1.014	BARHL2	BARHL2	BarH-like homeobox 2	Nucleus	transcription regulator
0.00117	1.514	BASP1	BASP1	brain abundant membrane attached signal protein 1	Nucleus	transcription regulator
0.872	1.011	BATF	BATF	basic leucine zipper transcription factor, ATF-like	Nucleus	transcription regulator
0.0205	1.13	BATF2	BATF2	basic leucine zipper transcription factor, ATF-like 2	Other	other
0.097	1.116	BATF3	BATF3	basic leucine zipper transcription factor, ATF-like 3	Nucleus	transcription regulator
0.892	1.003	BAX	BAX	BCL2-associated X protein	Cytoplasm	transporter
0.689	-1.023	BAX	BAX	BCL2-associated X protein	Cytoplasm	transporter
0.0258	1.189	BAZ1A	BAZ1A	bromodomain adjacent to zinc finger domain 1A	Nucleus	other
0.00118	1.176	BAZ1A	BAZ1A	bromodomain adjacent to zinc finger domain 1A	Nucleus	other
0.0195	1.083	BAZ1B	BAZ1B	bromodomain adjacent to zinc finger domain 1B	Nucleus	transcription regulator
0.484	1.019	BAZ1B	BAZ1B	bromodomain adjacent to zinc finger domain 1B	Nucleus	transcription regulator
0.29	1.015	BAZ2A	BAZ2A	bromodomain adjacent to zinc finger domain 2A	Nucleus	transcription regulator
0.254	1.045	BAZ2B	BAZ2B	bromodomain adjacent to zinc finger domain 2B	Extracellular Space	other
0.181	1.046	BBC3	BBC3	BCL2 binding component 3	Cytoplasm	other
0.918	-1	BBIP1	BBIP1	BBSome interacting protein 1	Cytoplasm	other
0.593	1.011	C14orf45	BBOF1	basal body orientation factor 1	Other	other
0.0821	-1.041	BBS1	BBS1	Bardet-Biedl syndrome 1	Extracellular Space	other
0.891	-1.002	BBS10	BBS10	Bardet-Biedl syndrome 10	Other	other
0.829	-1.01	BBS2	BBS2	Bardet-Biedl syndrome 2	Cytoplasm	other
0.325	-1.039	BBS2	BBS2	Bardet-Biedl syndrome 2	Cytoplasm	other
0.177	-1.044	BBS4	BBS4	Bardet-Biedl syndrome 4	Cytoplasm	other
0.567	-1.012	BBS5	BBS5	Bardet-Biedl syndrome 5	Cytoplasm	other
0.71	-1.006	BBS5	BBS5	Bardet-Biedl syndrome 5	Cytoplasm	other
0.796	1.004	BBS7	BBS7	Bardet-Biedl syndrome 7	Cytoplasm	other
0.844	-1.003	BBS7	BBS7	Bardet-Biedl syndrome 7	Cytoplasm	other
0.317	1.02	BBS7	BBS7	Bardet-Biedl syndrome 7	Cytoplasm	other
0.512	1.017	BBS7	BBS7	Bardet-Biedl syndrome 7	Cytoplasm	other
0.777	-1.007	BBS9	BBS9	Bardet-Biedl syndrome 9	Extracellular Space	other
0.423	-1.022	BBS9	BBS9	Bardet-Biedl syndrome 9	Extracellular Space	other
0.358	1.065	BBX	BBX	bobby sox homolog (Drosophila)	Nucleus	other
0.821	-1.004	BCAM	BCAM	basal cell adhesion molecule (Lutheran blood group)	Plasma Membrane	transmembrane receptor
0.276	-1.021	BCAN	BCAN	brevican	Extracellular Space	other
0.403	-1.016	BCAN	BCAN	brevican	Extracellular Space	other
0.0701	1.097	BCAP29	BCAP29	B-cell receptor-associated protein 29	Cytoplasm	transporter
0.179	1.067	BCAP29	BCAP29	B-cell receptor-associated protein 29	Cytoplasm	transporter
0.00859	-1.176	BCAP31	BCAP31	B-cell receptor-associated protein 31	Cytoplasm	transporter
0.689	1.027	BCAR1	BCAR1	breast cancer anti-estrogen resistance 1	Plasma Membrane	enzyme
0.907	1.003	BCAR3	BCAR3	breast cancer anti-estrogen resistance 3	Cytoplasm	other
0.117	1.024	BCAR4	BCAR4	breast cancer anti-estrogen resistance 4 (non-protein coding)	Other	other
0.761	1.007	BCAS1	BCAS1	breast carcinoma amplified sequence 1	Plasma Membrane	other
0.917	-1	BCAS1	BCAS1	breast carcinoma amplified sequence 1	Plasma Membrane	other
0.723	-1.008	BCAS2	BCAS2	breast carcinoma amplified sequence 2	Nucleus	other
0.0146	-1.071	BCAS2	BCAS2	breast carcinoma amplified sequence 2	Nucleus	other
0.708	-1.006	BCAS3	BCAS3	breast carcinoma amplified sequence 3	Nucleus	other
0.828	-1.006	BCAS4	BCAS4	breast carcinoma amplified sequence 4	Cytoplasm	other
0.516	-1.019	BCAS4	BCAS4	breast carcinoma amplified sequence 4	Cytoplasm	other
0.829	-1.017	BCAT1	BCAT1	branched chain amino-acid transaminase 1, cytosolic	Cytoplasm	enzyme
0.0455	-1.085	BCAT2	BCAT2	branched chain amino-acid transaminase 2, mitochondrial	Cytoplasm	enzyme
0.912	-1.001	BCCIP	BCCIP	BRCA2 and CDKN1A interacting protein	Nucleus	other
0.733	1.014	BCCIP	BCCIP	BRCA2 and CDKN1A interacting protein	Nucleus	other
0.853	1.009	BCCIP	BCCIP	BRCA2 and CDKN1A interacting protein	Nucleus	other
0.216	-1.029	BCDIN3D	BCDIN3D	BCDIN3 domain containing RNA methyltransfease	Cytoplasm	enzyme
0.484	1.012	BCHE	BCHE	butyrylcholinesterase	Plasma Membrane	enzyme
0.527	1.011	BCHE	BCHE	butyrylcholinesterase	Plasma Membrane	enzyme
0.0289	-1.107	BCKDHA	BCKDHA	branched chain keto acid dehydrogenase E1, alpha polypeptide	Cytoplasm	enzyme
0.682	1.011	BCKDHB	BCKDHB	branched chain keto acid dehydrogenase E1, beta polypeptide	Cytoplasm	enzyme
0.612	-1.009	BCKDHB	BCKDHB	branched chain keto acid dehydrogenase E1, beta polypeptide	Cytoplasm	enzyme
0.87	-1.002	BCKDHB	BCKDHB	branched chain keto acid dehydrogenase E1, beta polypeptide	Cytoplasm	enzyme
0.855	-1.003	BCKDHB	BCKDHB	branched chain keto acid dehydrogenase E1, beta polypeptide	Cytoplasm	enzyme
0.00367	-1.12	BCKDK	BCKDK	branched chain ketoacid dehydrogenase kinase	Cytoplasm	kinase
0.421	1.037	BCL10	BCL10	B-cell CLL/lymphoma 10	Cytoplasm	transcription regulator
0.524	1.018	BCL11A	BCL11A	B-cell CLL/lymphoma 11A	Nucleus	transcription regulator
0.0419	1.157	BCL11A	BCL11A	B-cell CLL/lymphoma 11A	Nucleus	transcription regulator
0.0224	1.158	BCL11A	BCL11A	B-cell CLL/lymphoma 11A	Nucleus	transcription regulator
0.18	1.057	BCL11A	BCL11A	B-cell CLL/lymphoma 11A	Nucleus	transcription regulator
0.902	1.003	BCL11B	BCL11B	B-cell CLL/lymphoma 11B	Nucleus	transcription regulator
0.139	1.076	BCL2	BCL2	B-cell CLL/lymphoma 2	Cytoplasm	transporter
0.0169	1.146	BCL2	BCL2	B-cell CLL/lymphoma 2	Cytoplasm	transporter
0.702	1.009	BCL2	BCL2	B-cell CLL/lymphoma 2	Cytoplasm	transporter
0.163	1.028	BCL2A1	BCL2A1	BCL2 related protein A1	Cytoplasm	other
0.0266	1.181	BCL2L1	BCL2L1	BCL2 like 1	Cytoplasm	other
0.0936	1.193	BCL2L1	BCL2L1	BCL2 like 1	Cytoplasm	other
0.911	1	BCL2L10	BCL2L10	BCL2 like 10	Cytoplasm	other
0.058	1.063	BCL2L11	BCL2L11	BCL2 like 11	Cytoplasm	other
0.0148	1.111	BCL2L11	BCL2L11	BCL2 like 11	Cytoplasm	other
0.727	1.008	BCL2L12	BCL2L12	BCL2 like 12	Nucleus	other
0.741	1.016	BCL2L12	BCL2L12	BCL2 like 12	Nucleus	other
0.53	-1.031	BCL2L12	BCL2L12	BCL2 like 12	Nucleus	other
0.0225	1.118	BCL2L13	BCL2L13	BCL2 like 13	Cytoplasm	other
0.36	1.015	BCL2L14	BCL2L14	BCL2 like 14	Cytoplasm	other
0.454	-1.013	BCL2L14	BCL2L14	BCL2 like 14	Cytoplasm	other
0.458	1.018	BCL2L14	BCL2L14	BCL2 like 14	Cytoplasm	other
0.593	-1.01	BCL2L14	BCL2L14	BCL2 like 14	Cytoplasm	other
0.318	1.037	BCL2L2	BCL2L2	BCL2-like 2	Cytoplasm	other
0.00093	1.351	BCL3	BCL3	B-cell CLL/lymphoma 3	Nucleus	transcription regulator
0.202	1.078	BCL6	BCL6	B-cell CLL/lymphoma 6	Nucleus	transcription regulator
0.674	1.01	BCL6B	BCL6B	B-cell CLL/lymphoma 6, member B	Nucleus	transcription regulator
0.553	-1.013	BCL7A	BCL7A	B-cell CLL/lymphoma 7A	Nucleus	other
0.643	1.015	BCL7A	BCL7A	B-cell CLL/lymphoma 7A	Nucleus	other
0.915	-1.001	BCL7A	BCL7A	B-cell CLL/lymphoma 7A	Nucleus	other
0.2	1.063	BCL7B	BCL7B	B-cell CLL/lymphoma 7B	Nucleus	other
0.874	-1.006	BCL7B	BCL7B	B-cell CLL/lymphoma 7B	Nucleus	other
0.352	-1.053	BCL7C	BCL7C	B-cell CLL/lymphoma 7C	Nucleus	other
0.902	1.001	BCL7C	BCL7C	B-cell CLL/lymphoma 7C	Nucleus	other
0.112	-1.061	BCL9	BCL9	B-cell CLL/lymphoma 9	Nucleus	other
0.0465	1.129	BCL9L	BCL9L	B-cell CLL/lymphoma 9-like	Cytoplasm	other
0.862	-1.003	BCLAF1	BCLAF1	BCL2-associated transcription factor 1	Nucleus	transcription regulator
0.00676	1.054	BCLAF1	BCLAF1	BCL2-associated transcription factor 1	Nucleus	transcription regulator
0.888	-1.005	BCLAF1	BCLAF1	BCL2-associated transcription factor 1	Nucleus	transcription regulator
0.354	1.051	BCLAF1	BCLAF1	BCL2-associated transcription factor 1	Nucleus	transcription regulator
0.461	1.012	BCLAF1	BCLAF1	BCL2-associated transcription factor 1	Nucleus	transcription regulator
0.656	1.01	BCOR	BCOR	BCL6 corepressor	Nucleus	transcription regulator
0.202	1.029	BCOR	BCOR	BCL6 corepressor	Nucleus	transcription regulator
0.406	1.041	BCOR	BCOR	BCL6 corepressor	Nucleus	transcription regulator
0.654	-1.01	BCORL1	BCORL1	BCL6 corepressor-like 1	Nucleus	transcription regulator
0.117	1.02	BCORP1	BCORP1	BCL6 corepressor pseudogene 1	Other	other
0.632	-1.009	BCR	BCR	breakpoint cluster region	Cytoplasm	kinase
0.754	1.006	BCR	BCR	breakpoint cluster region	Cytoplasm	kinase
0.575	-1.021	BCR	BCR	breakpoint cluster region	Cytoplasm	kinase
0.376	1.019	BCR	BCR	breakpoint cluster region	Cytoplasm	kinase
0.839	1.003	BCR	BCR	breakpoint cluster region	Cytoplasm	kinase
0.135	-1.07	BCR	BCR	breakpoint cluster region	Cytoplasm	kinase
0.0654	-1.081	BCRP2	BCRP2	breakpoint cluster region pseudogene 2	Other	other
0.669	1.008	BCRP2	BCRP2	breakpoint cluster region pseudogene 2	Other	other
0.387	-1.04	BCS1L	BCS1L	BCS1 homolog, ubiquinol-cytochrome c reductase complex chaperone	Cytoplasm	other
0.841	-1.003	BDH1	BDH1	3-hydroxybutyrate dehydrogenase, type 1	Cytoplasm	enzyme
0.19	-1.035	BDH1	BDH1	3-hydroxybutyrate dehydrogenase, type 1	Cytoplasm	enzyme
0.728	-1.006	BDKRB1	BDKRB1	bradykinin receptor B1	Plasma Membrane	G-protein coupled receptor
0.173	-1.025	BDKRB2	BDKRB2	bradykinin receptor B2	Plasma Membrane	G-protein coupled receptor
0.385	1.017	BDNF	BDNF	brain-derived neurotrophic factor	Extracellular Space	growth factor
0.726	1.007	BDNF	BDNF	brain-derived neurotrophic factor	Extracellular Space	growth factor
0.472	1.014	BDNF	BDNF	brain-derived neurotrophic factor	Extracellular Space	growth factor
0.242	-1.02	BDNF	BDNF	brain-derived neurotrophic factor	Extracellular Space	growth factor
0.155	-1.021	BDNF	BDNF	brain-derived neurotrophic factor	Extracellular Space	growth factor
0.205	1.025	BDP1	BDP1	B double prime 1, subunit of RNA polymerase III transcription initiation factor IIIB	Nucleus	transcription regulator
0.656	-1.02	BEAN1	BEAN1	brain expressed, associated with NEDD4, 1	Other	other
0.231	1.058	BECN1	BECN1	beclin 1, autophagy related	Cytoplasm	other
0.26	-1.029	BEGAIN	BEGAIN	brain enriched guanylate kinase associated	Nucleus	other
0.697	-1.008	BEND3	BEND3	BEN domain containing 3	Nucleus	other
0.552	-1.017	BEND3	BEND3	BEN domain containing 3	Nucleus	other
0.375	-1.02	BEND3	BEND3	BEN domain containing 3	Nucleus	other
0.864	1.002	BEND4	BEND4	BEN domain containing 4	Other	other
0.863	-1.002	BEND4	BEND4	BEN domain containing 4	Other	other
0.48	1.012	BEND4	BEND4	BEN domain containing 4	Other	other
0.465	1.017	BEND5	BEND5	BEN domain containing 5	Cytoplasm	other
0.905	1.002	BEND5	BEND5	BEN domain containing 5	Cytoplasm	other
0.604	-1.012	BEND6	BEND6	BEN domain containing 6	Nucleus	other
0.536	1.014	BEND7	BEND7	BEN domain containing 7	Cytoplasm	other
0.596	-1.01	BEND7	BEND7	BEN domain containing 7	Cytoplasm	other
0.648	-1.01	BEND7	BEND7	BEN domain containing 7	Cytoplasm	other
0.007	-1.088	BEST1	BEST1	bestrophin 1	Plasma Membrane	ion channel
0.436	1.013	BEST3	BEST3	bestrophin 3	Nucleus	ion channel
0.464	1.032	BET1	BET1	Bet1 golgi vesicular membrane trafficking protein	Cytoplasm	transporter
0.838	-1.006	BET1L	BET1L	Bet1 golgi vesicular membrane trafficking protein like	Cytoplasm	transporter
0.0756	-1.03	BEX1	BEX1	brain expressed X-linked 1	Other	other
0.343	-1.019	BEX1	BEX1	brain expressed X-linked 1	Other	other
0.831	1.006	BEX2	BEX2	brain expressed X-linked 2	Nucleus	other
0.89	1.006	BEX4	BEX4	brain expressed X-linked 4	Cytoplasm	other
0.446	-1.015	BEX5	BEX5	brain expressed X-linked 5	Cytoplasm	other
0.264	1.043	BFAR	BFAR	bifunctional apoptosis regulator	Cytoplasm	enzyme
0.811	1.004	BFSP1	BFSP1	beaded filament structural protein 1	Cytoplasm	enzyme
0.4	-1.013	BFSP2	BFSP2	beaded filament structural protein 2	Cytoplasm	other
0.821	1.005	BGN	BGN	biglycan	Extracellular Space	other
0.628	-1.007	BHLHB9	BHLHB9	basic helix-loop-helix domain containing, class B, 9	Cytoplasm	other
0.146	1.077	BHLHE22	BHLHE22	basic helix-loop-helix family member e22	Nucleus	transcription regulator
0.204	1.124	BHLHE40	BHLHE40	basic helix-loop-helix family member e40	Nucleus	transcription regulator
0.429	1.035	BHLHE41	BHLHE41	basic helix-loop-helix family member e41	Nucleus	transcription regulator
0.843	-1.002	BHMT	BHMT	betaine--homocysteine S-methyltransferase	Cytoplasm	enzyme
0.735	-1.006	BICC1	BICC1	BicC family RNA binding protein 1	Other	other
0.743	-1.006	BICD1	BICD1	bicaudal D homolog 1 (Drosophila)	Cytoplasm	other
0.749	1.005	BICD1	BICD1	bicaudal D homolog 1 (Drosophila)	Cytoplasm	other
0.798	1.004	BICD2	BICD2	bicaudal D homolog 2 (Drosophila)	Cytoplasm	other
0.555	-1.041	BICD2	BICD2	bicaudal D homolog 2 (Drosophila)	Cytoplasm	other
0.515	1.059	BID	BID	BH3 interacting domain death agonist	Cytoplasm	other
0.183	1.028	BID	BID	BH3 interacting domain death agonist	Cytoplasm	other
0.176	1.105	BID	BID	BH3 interacting domain death agonist	Cytoplasm	other
0.741	1.006	BIK	BIK	BCL2-interacting killer	Cytoplasm	other
0.139	-1.131	BIN1	BIN1	bridging integrator 1	Nucleus	other
0.107	-1.15	BIN1	BIN1	bridging integrator 1	Nucleus	other
0.593	-1.01	BIN2	BIN2	bridging integrator 2	Plasma Membrane	other
0.697	1.011	BIN3	BIN3	bridging integrator 3	Cytoplasm	other
0.0156	1.205	BIRC2	BIRC2	baculoviral IAP repeat containing 2	Cytoplasm	enzyme
0.000963	1.185	BIRC2	BIRC2	baculoviral IAP repeat containing 2	Cytoplasm	enzyme
0.00211	1.534	BIRC3	BIRC3	baculoviral IAP repeat containing 3	Cytoplasm	enzyme
0.908	-1.001	BIRC5	BIRC5	baculoviral IAP repeat containing 5	Cytoplasm	other
0.849	-1.009	BIRC5	BIRC5	baculoviral IAP repeat containing 5	Cytoplasm	other
0.265	-1.041	BIRC6	BIRC6	baculoviral IAP repeat containing 6	Cytoplasm	enzyme
0.9	1.001	BIRC7	BIRC7	baculoviral IAP repeat containing 7	Other	enzyme
0.017	-1.07	BIVM	BIVM	basic, immunoglobulin-like variable motif containing	Extracellular Space	other
0.315	-1.04	BIVM	BIVM	basic, immunoglobulin-like variable motif containing	Extracellular Space	other
[truncated: 21,566 more rows]

## Sheet: Canonical Pathways
Ingenuity Canonical Pathways	-log(p-value)	p-value	Ratio	z-score	Molecules
Interferon Signaling	6.84	1.44544e-07	0.167	2449	IFITM3,MX1,IFI6,IFITM2,IFITM1,ISG15
Granulocyte Adhesion and Diapedesis	6.72	1.90546e-07	0.0606	NaN	CCL8,CCL23,CLDN1,IL1B,CXCL5,CCL5,CCL18,MMP12,MMP19,FPR1
Agranulocyte Adhesion and Diapedesis	5.51	3.0903e-06	0.0514	NaN	CCL8,CCL23,CLDN1,IL1B,CXCL5,CCL5,CCL18,MMP12,MMP19
Complement System	4	0.0001	0.111	1000	CFB,C1QC,C1QA,C1QB
Dendritic Cell Maturation	3.8	0.000158489	0.0414	-0,816	FCGR2A,FSCN1,TREM2,CD1B,IL1B,FCGR2B,CD1C
IL-10 Signaling	2.93	0.0011749	0.0588	NaN	FCGR2A,CD14,IL1B,FCGR2B
Role of Pattern Recognition Receptors in Recognition of Bacteria and Viruses	2.88	0.00131826	0.042	2236	IL1B,C1QC,C1QA,C1QB,CCL5
LPS/IL-1 Mediated Inhibition of RXR Function	2.52	0.00301995	0.0288	NaN	CD14,IL1B,FABP5,SLC27A3,PLTP,GSTT1
phagosome formation	2.29	0.00512861	0.0392	NaN	MRC1,FCGR2A,FCER1A,FCGR2B
Differential Regulation of Cytokine Production in Macrophages and T Helper Cells by IL-17A and IL-17F	2.19	0.00645654	0.111	NaN	IL1B,CCL5
Eicosanoid Signaling	2.06	0.00870964	0.0484	NaN	ALOX15,ALOX15B,TBXAS1
LXR/RXR Activation	2.03	0.00933254	0.0331	-1000	CD14,IL1B,S100A8,PLTP
Leukocyte Extravasation Signaling	1.99	0.0102329	0.0259	1000	NCF1,RAP1GAP,CLDN1,MMP12,MMP19
Lipid Antigen Presentation by CD1	1.94	0.0114815	0.0833	NaN	CD1B,CD1C
Adipogenesis pathway	1.9	0.0125893	0.0303	NaN	EGR2,CEBPA,CEBPD,SAP30
Toll-like Receptor Signaling	1.87	0.0134896	0.0411	NaN	CD14,IL1B,IRAK3
Alanine Degradation III	1.87	0.0134896	0.5	NaN	GPT
Alanine Biosynthesis II	1.87	0.0134896	0.5	NaN	GPT
VDR/RXR Activation	1.81	0.0154882	0.039	NaN	CEBPA,CD14,CCL5
Inhibition of Matrix Metalloproteases	1.56	0.0275423	0.0526	NaN	MMP12,MMP19
Tyrosine Degradation I	1.47	0.0338844	0.2	NaN	FAH
iNOS Signaling	1.46	0.0346737	0.0465	NaN	CD14,IRAK3
Glucocorticoid Receptor Signaling	1.42	0.0380189	0.0184	NaN	CEBPA,IL1B,CCL5,CD163,TSC22D3
IL-6 Signaling	1.35	0.0446684	0.0259	NaN	TNFAIP6,CD14,IL1B
p38 MAPK Signaling	1.34	0.0457088	0.0256	NaN	MYC,IL1B,IRAK3
Tryptophan Degradation to 2-amino-3-carboxymuconate Semialdehyde	1.33	0.0467735	0.143	NaN	IDO1
Gαi Signaling	1.31	0.0489779	0.025	NaN	RAP1GAP,ADORA3,FPR1
Unfolded protein response	1.3	0.0501187	0.0377	NaN	CEBPA,CEBPD
Superoxide Radicals Degradation	1.28	0.0524807	0.125	NaN	SOD2
Prostanoid Biosynthesis	1.23	0.0588844	0.111	NaN	TBXAS1
Role of JAK1 and JAK3 in γc Cytokine Signaling	1.2	0.0630957	0.0333	NaN	IL7R,IRS2
Aryl Hydrocarbon Receptor Signaling	1.19	0.0645654	0.0222	NaN	MYC,IL1B,GSTT1
Macropinocytosis Signaling	1.11	0.0776247	0.0294	NaN	MRC1,CD14
TREM1 Signaling	1.09	0.0812831	0.0286	NaN	IL1B,FCGR2B
Fatty Acid Activation	1.07	0.0851138	0.0769	NaN	SLC27A3
NAD biosynthesis II (from tryptophan)	1.07	0.0851138	0.0769	NaN	IDO1
Phenylalanine Degradation IV (Mammalian, via Side Chain)	1.04	0.0912011	0.0714	NaN	SLC27A3
The Visual Cycle	1.01	0.0977237	0.0667	NaN	DHRS9
CDP-diacylglycerol Biosynthesis I	0.986	0.103276	0.0625	NaN	GPAT3
Role of NFAT in Regulation of the Immune Response	0.984	0.103753	0.0181	NaN	FCGR2A,FCER1A,FCGR2B
Acute Phase Response Signaling	0.972	0.10666	0.0179	NaN	SOD2,CFB,IL1B
Communication between Innate and Adaptive Immune Cells	0.97	0.107152	0.0244	NaN	IL1B,CCL5
γ-linolenate Biosynthesis II (Animals)	0.961	0.109396	0.0588	NaN	SLC27A3
Mitochondrial L-carnitine Shuttle Pathway	0.961	0.109396	0.0588	NaN	SLC27A3
Glutathione Redox Reactions I	0.937	0.115611	0.0556	NaN	GSTT1
Phosphatidylglycerol Biosynthesis II (Non-plastidic)	0.937	0.115611	0.0556	NaN	GPAT3
Crosstalk between Dendritic Cells and Natural Killer Cells	0.911	0.122744	0.0225	NaN	FSCN1,TREM2
DNA Methylation and Transcriptional Repression Signaling	0.895	0.12735	0.05	NaN	SAP30
Tryptophan Degradation III (Eukaryotic)	0.895	0.12735	0.05	NaN	IDO1
Fcγ Receptor-mediated Phagocytosis in Macrophages and Monocytes	0.88	0.131826	0.0215	NaN	NCF1,FCGR2A
HIF1α Signaling	0.83	0.147911	0.02	NaN	MMP12,MMP19
Glutathione-mediated Detoxification	0.821	0.151008	0.0417	NaN	GSTT1
fMLP Signaling in Neutrophils	0.784	0.164437	0.0187	NaN	NCF1,FPR1
B Cell Development	0.774	0.168267	0.037	NaN	IL7R
cAMP-mediated signaling	0.741	0.181552	0.0139	NaN	RAP1GAP,ADORA3,FPR1
Retinoate Biosynthesis I	0.733	0.184927	0.0333	NaN	DHRS9
Ethanol Degradation II	0.733	0.184927	0.0333	NaN	DHRS9
Fatty Acid β-oxidation I	0.733	0.184927	0.0333	NaN	SLC27A3
Retinol Biosynthesis	0.72	0.190546	0.0323	NaN	DHRS9
Role of JAK2 in Hormone-like Cytokine Signaling	0.708	0.195884	0.0312	NaN	IRS2
MIF-mediated Glucocorticoid Regulation	0.696	0.201372	0.0303	NaN	CD14
Triacylglycerol Biosynthesis	0.696	0.201372	0.0303	NaN	GPAT3
PI3K Signaling in B Lymphocytes	0.691	0.203704	0.0163	NaN	IRS2,FCGR2B
IL-9 Signaling	0.684	0.207014	0.0294	NaN	IRS2
FXR/RXR Activation	0.681	0.208449	0.016	NaN	IL1B,PLTP
Coagulation System	0.673	0.212324	0.0286	NaN	TFPI
Stearate Biosynthesis I (Animals)	0.673	0.212324	0.0286	NaN	SLC27A3
IL-12 Signaling and Production in Macrophages	0.651	0.223357	0.0153	NaN	ALOX15,S100A8
MIF Regulation of Innate Immunity	0.613	0.243781	0.0244	NaN	CD14
FcγRIIB Signaling in B Lymphocytes	0.613	0.243781	0.0244	NaN	FCGR2B
G-Protein Coupled Receptor Signaling	0.604	0.248886	0.0118	NaN	RAP1GAP,ADORA3,FPR1
Role of Cytokines in Mediating Communication between Immune Cells	0.525	0.298538	0.0192	NaN	IL1B
Tight Junction Signaling	0.507	0.311172	0.012	NaN	CLDN1,CEBPA
Glutamate Receptor Signaling	0.498	0.317687	0.0179	NaN	SLC1A3
NF-κB Signaling	0.496	0.319154	0.0118	NaN	IL1B,IRAK3
B Cell Receptor Signaling	0.49	0.323594	0.0117	NaN	FCGR2A,FCGR2B
Myc Mediated Apoptosis Signaling	0.486	0.326588	0.0172	NaN	MYC
Activation of IRF by Cytosolic Pattern Recognition Receptors	0.474	0.335738	0.0167	NaN	ISG15
NRF2-mediated Oxidative Stress Response	0.47	0.338844	0.0113	NaN	SOD2,GSTT1
Production of Nitric Oxide and Reactive Oxygen Species in Macrophages	0.464	0.343558	0.0112	NaN	NCF1,S100A8
ILK Signaling	0.458	0.348337	0.011	NaN	MYC,IRS2
ERK5 Signaling	0.457	0.34914	0.0159	NaN	MYC
ERK/MAPK Signaling	0.443	0.360579	0.0108	NaN	MYC,ETS2
CCR5 Signaling in Macrophages	0.435	0.367282	0.0149	NaN	CCL5
Chemokine Signaling	0.43	0.371535	0.0147	NaN	CCL5
Growth Hormone Signaling	0.425	0.375837	0.0145	NaN	CEBPA
PEDF Signaling	0.416	0.383707	0.0141	NaN	SOD2
IL-17 Signaling	0.411	0.38815	0.0139	NaN	CXCL5
LPS-stimulated MAPK Signaling	0.406	0.392645	0.0137	NaN	CD14
STAT3 Pathway	0.406	0.392645	0.0137	NaN	MYC
TR/RXR Activation	0.356	0.440555	0.0118	NaN	NRGN
PPAR Signaling	0.338	0.459198	0.0111	NaN	IL1B
IL-1 Signaling	0.334	0.463447	0.011	NaN	IRAK3
Phospholipase C Signaling	0.331	0.466659	0.00866	NaN	FCGR2A,FCGR2B
IGF-1 Signaling	0.315	0.484172	0.0103	NaN	IRS2
HGF Signaling	0.294	0.508159	0.00962	NaN	ETS2
Xenobiotic Metabolism Signaling	0.283	0.521195	0.00781	NaN	IL1B,GSTT1
Natural Killer Cell Signaling	0.282	0.522396	0.00926	NaN	FCGR2A
Fc Epsilon RI Signaling	0.282	0.522396	0.00926	NaN	FCER1A
HMGB1 Signaling	0.257	0.55335	0.00847	NaN	IL1B
Insulin Receptor Signaling	0.234	0.583445	0.00781	NaN	IRS2

## Sheet: Biological Functions
Category	p-value	Molecules
Cellular Movement	3.02e-10	PALLD,MX1,NDRG2,ADORA3,CCL5,CXCL5,TSC22D3,MYC,VASH1,SH3PXD2B,SOD2,CCL8,MERTK,ETS2,THBS1,CD24,IRS2,FABP5,S100A8,AIF1,SEMA4A,MMP12,TNFRSF6B,TACSTD2,MMP19,FCGR2A,CCL23,FPR1,IFITM3,ALOX15B,S100A9,RAP1GAP,MS4A4A,FSCN1,LSP1,CD14,IL1B,TBXAS1,TFPI,CCL18,IFITM1
Cellular Growth and Proliferation	3.12e-09	MT2A,TCN2,NDRG2,FCER1A,CD163,TSC22D3,IL7R,MYC,VASH1,SOD2,EGR2,MERTK,CRIP1,ETS2,IRS2,AIF1,PDK4,IFITM3,ALOX15B,RAP1GAP,FSCN1,MS4A4A,CD14,IDO1,TFPI,CCL18,ECM1,IFITM1,SLAMF1,EPB41L3,MX1,CEBPD,MFGE8,CCL5,CXCL5,FCGR2B,THBS1,CEBPA,CD24,FABP5,S100A8,MMP12,TNFRSF6B,MMP19,TACSTD2,ALOX15,CCL23,MT1A,ISG15,GPR183,S100A9,IL1B,CTSC,ISG20
Cell Signaling	2.43e-08	MX1,C1QTNF1,FCER1A,CCL5,CXCL5,FCGR2B,IFI27,MYC,CCL8,ETS2,THBS1,CEBPA,CD24,S100A8,ALOX15,CCL23,FCGR2A,IFITM2,CD52,ISG15,FPR1,GPR183,IFITM3,S100A9,IL1B,CCL18,IFITM1,ISG20
Cellular Function and Maintenance	7.44e-08	MRC1,MT2A,C1QTNF1,FCER1A,RNASE1,CCL5,CXCL5,FCGR2B,CD163,IL7R,MYC,VASH1,SOD2,CCL8,MERTK,THBS1,ETS2,CD24,FABP5,IFI6,S100A8,TNFRSF6B,PDK4,ALOX15,ATP1B1,FCGR2A,CCL23,CD52,FPR1,GPR183,S100A9,CLDN1,MS4A4A,CD14,IL1B,CCL18,ECM1
Cell-To-Cell Signaling and Interaction	3.14e-07	MRC1,SLAMF1,MX1,C1QTNF1,FCER1A,C1QA,CCL5,CXCL5,CD163,FCGR2B,GSTT1,MYC,IL7R,EGR2,SOD2,MERTK,CCL8,THBS1,CD24,S100A8,IRS2,CD1C,TNFRSF6B,PIK3IP1,TACSTD2,ALOX15,DDIT4,TNFAIP6,FCGR2A,CCL23,CD1B,NRGN,FPR1,GPR183,S100A9,RAP1GAP,CLDN1,CD14,IL1B,PLTP,TFPI,CCL18,ECM1,IFITM1
Cellular Development	4.36e-07	MT2A,PALLD,EPB41L3,TCN2,NDRG2,CEBPD,FCER1A,RNASE1,C1QC,MFGE8,CXCL5,CCL5,CD163,FCGR2B,TSC22D3,MYC,IL7R,VASH1,SOD2,EGR2,MERTK,THBS1,ETS2,CEBPA,CD24,FABP5,IRS2,AIF1,TNFRSF6B,TACSTD2,MMP19,PDK4,ALOX15,MT1A,ISG15,GPR183,IFITM3,ALOX15B,RAP1GAP,FSCN1,IL1B,IDO1,CD14,MAFB,CCL18,TFPI,ECM1,ISG20
Free Radical Scavenging	8.48e-07	MRC1,NCF1C,DDIT4,FCGR2A,FCER1A,CCL5,CD52,FPR1,MYC,NCF1,SOD2,SH3PXD2B,IL1B
Cellular Compromise	4.26e-06	NCF1,SOD2,FCER1A,IL1B,CD14,CD24,FPR1
Cell Death and Survival	9.54e-06	MT2A,NDRG2,MX1,CEBPD,FCER1A,ADORA3,RNASE1,CCL5,FCGR2B,TSC22D3,IFI27,IL7R,MYC,SOD2,CRIP1,MERTK,ETS2,THBS1,CFB,CEBPA,CD24,FABP5,IFI6,S100A8,CDR2L,TNFRSF6B,ALOX15,DDIT4,FCGR2A,MT1X,NRGN,CD52,ISG15,ALOX15B,S100A9,LSP1,IL1B,IDO1,MT1F
Small Molecule Biochemistry	2.81e-05	MT2A,MX1,CCL5,FCGR2B,MYC,SOD2,CCL8,THBS1,GPAT3,CD1C,PDK4,ALOX15,ATP1B1,TNFAIP6,FCGR2A,CCL23,CD1B,FPR1,NCF1,ALOX15B,DHRS9,IL1B,CD14,IDO1,PLTP,TBXAS1
Lipid Metabolism	0.000103	ALOX15,MX1,FCGR2A,CD1B,CCL5,FPR1,NCF1,ALOX15B,DHRS9,IL1B,CD14,GPAT3,PLTP,TBXAS1,CD1C,PDK4
Molecular Transport	0.000161	MT2A,NDRG2,FCER1A,SLC1A3,CCL5,CXCL5,FCGR2B,SLC39A8,IFI27,MYC,SOD2,CCL8,THBS1,ETS2,S100A8,IRS2,SLCO2B1,ALOX15,SLC16A10,ATP1B1,CCL23,FCGR2A,FPR1,GPR183,NCF1,S100A9,IL1B,CD14,PLTP,CCL18
Cell Morphology	0.000223	PALLD,FCGR2A,CXCL5,CCL5,MYC,SOD2,CCL8,MERTK,RAP1GAP,CLDN1,THBS1,LSP1,CEBPA,IL1B,MT1F,AIF1,TFPI,TNFRSF6B
Cellular Assembly and Organization	0.000232	MYC,PALLD,SOD2,RAP1GAP,THBS1,CLDN1,FSCN1,IL1B,AIF1,TNFRSF6B
Antigen Presentation	0.000272	CD1B,CD1C
Carbohydrate Metabolism	0.000272	TNFAIP6,THBS1,CD14,IL1B
Drug Metabolism	0.000272	TNFAIP6,THBS1,IL1B
Cell Cycle	0.000452	MYC,ALOX15,CEBPD,IL1B,MT1A
Vitamin and Mineral Metabolism	0.000815	CCL23,FCGR2A,C1QTNF1,FCER1A,CXCL5,CCL5,FCGR2B,CD52,FPR1,GPR183,CCL8,S100A9,ETS2,IL1B,CD24,S100A8,CCL18
Gene Expression	0.00094	MYC,ETS2,CEBPA,IL1B
Post-Translational Modification	0.00331	CCL8,MERTK,THBS1,FCGR2A,CD24,IL1B,IRAK3,CCL5,FCGR2B,FPR1,PDK4,ISG15
Amino Acid Metabolism	0.00679	IDO1
Energy Production	0.00679	IL1B
Nucleic Acid Metabolism	0.00679	THBS1

## Sheet: Upstream regulators
Upstream Regulator	Exp Fold Change	Molecule Type	Predicted Activation State	Activation z-score	p-value of overlap	Target molecules in dataset	Mechanistic Network
CD163	4.836	transmembrane receptor			0.0257	IL1B
FCGR2A	2.433	transmembrane receptor			0.00182	CCL18,IL1B
TSC22D3	2.332	transcription regulator			0.0384	CCL5
S100A9	2.287	other			0.00114	IL1B,S100A9
FCGR2B	2.104	transmembrane receptor			2.19e-05	CCL5,IFI27,MX1
SOD2	2.073	enzyme			0.000861	MYC,SOD2	10 (4)
CD14	1.995	transmembrane receptor			0.00416	CCL5,IL1B	10 (4)
CEBPD	1.985	transcription regulator			0.0105	IL1B,MYC
RNASE1	1.769	enzyme		1.98	9.35e-06	CCL23,CCL5,CCL8,CXCL5
CCL5	1.709	cytokine			0.00239	CD163,IL1B,MMP19
ISG15	1.664	other			1.07e-06	IFI6,IFITM3,MX1
S100A8	1.591	other			0.00362	IL1B,S100A8
THBS1	1.576	other			0.0321	IL1B
IL1B	1.547	cytokine		1.966	3.87e-05	CCL5,CXCL5,FABP5,IL1B,MMP12,MT2A,SOD2,TNFAIP6	18 (8)
IRS2	1.519	enzyme			0.0257	MX1
CD24	1.503	other			0.00398	ECM1,ISG20,TFPI,THBS1
MAP3K8	1.425	kinase			0.0257	IL1B
PLSCR1	1.388	enzyme			0.0384	MYC
IL32	1.377	cytokine			0.0172	IL1B,MX1
EIF2AK2	1.318	kinase	Activated	3.124	2.63e-12	CEBPD,IFI27,IFI6,IFITM1,IFITM2,IRS2,ISG15,ISG20,MT1M,SOD2
TNFRSF1A	1.316	transmembrane receptor			0.00666	IL1B,SOD2	13 (5)
STAT1	1.312	transcription regulator		1.987	8.41e-08	CD14,IDO1,IFI27,IFI6,IFITM1,MX1,MYC
LY6E	1.287	other			0.00222	CD14,IL1B
NLRP3	1.283	other			0.0065	IL1B
TCF7	1.277	transcription regulator			0.00666	CEBPA,CEBPD
HNRNPA1	1.277	other			0.0446	MYC
ALOX5	1.268	enzyme			0.0194	MYC
SAA1	1.264	transporter			0.00114	CEBPA,IL1B	8 (3)
ANG	1.247	enzyme			0.000413	CCL5,CCL8
TXNIP	1.246	other			0.0129	DDIT4
PELI1	1.237	enzyme			0.000861	CCL5,IL1B	10 (4)
FOXO3	1.218	transcription regulator			0.0042	CLDN1,EGR2,SOD2	7 (2)
TLR2	1.198	transmembrane receptor			0.00767	CD1B,CD1C,IL1B
CEBPB	1.194	transcription regulator			0.0129	CCL5,IL1B,MYC
VDR	1.177	transcription regulator			0.00416	CD14,IFI44L
PDE4B	1.161	enzyme			0.0384	CCL5
HNRNPK	1.153	transcription regulator			0.0194	MYC
CTNNB1	1.132	transcription regulator			0.0167	ECM1,IDO1,IFITM1,MYC
TSC22D1	1.123	transcription regulator			0.0194	IL1B
MAP2K3	1.119	kinase			0.0384	CCL8
GTF2I	1.117	transcription regulator			0.0065	MYC
ABHD5	1.116	enzyme			0.0065	PDK4
NFKB1	1.115	transcription regulator			0.00152	CCL5,FSCN1,IL1B,MYC	13 (5)
HIF1A	1.11	transcription regulator			0.00141	CD24,CLDN1,FSCN1,IRS2,MYC,SOD2
SSBP2	1.11	transcription regulator			0.0065	MYC
EEF1A1	1.105	translation regulator			0.0065	MYC
SOCS3	1.104	phosphatase			0.00362	ISG20,MX1
STAT3	1.102	transcription regulator			0.0126	EGR2,FSCN1,MYC,SLAMF1
IL1A	1.101	cytokine	Activated	2.596	7.5e-07	CCL5,CCL8,CXCL5,IL1B,MT2A,S100A9,SOD2	18 (8)
EZH2	1.101	transcription regulator		1.969	0.00384	CRISPLD2,MYC,RAP1GAP,SLC1A3
EIF3M	1.101	other			0.0194	MT2A
IL6	1.092	cytokine		1.729	0.000128	CD163,CEBPD,ETS2,MERTK,MYC,THBS1
ZMIZ2	1.091	transcription regulator			0.0194	MYC
STAT2	1.09	transcription regulator			5.14e-07	IFI27,IFI6,IFITM1,ISG15,MX1	8 (2)
SOCS1	1.09	other			0.00116	ISG15,ISG20,MX1	9 (3)
IL1RN	1.084	cytokine	Inhibited	-2.236	9.91e-05	IFI27,IFI44L,IFI6,ISG20,MX1	18 (3)
PRMT6	1.083	enzyme			0.0384	THBS1
USP18	1.081	peptidase			1.47e-05	IFI6,IFITM3,MX1
SMAD4	1.079	transcription regulator			0.0197	FSCN1,IRAK3,THBS1
IGFBP7	1.078	transporter			0.000249	MYC,SOD2
STAT5A	1.076	transcription regulator			0.000826	CD24,CXCL5,GSTT1,TACSTD2,TNFRSF6B
PPRC1	1.076	transcription regulator			0.0346	CLDN1,DDIT4
TNFRSF10A	1.075	transmembrane receptor			0.0065	CD14
SMARCA4	1.074	transcription regulator		-0.239	8.56e-07	C1orf54,CD52,DHRS9,ESPNL,FCGR2A,GPR183,IFITM1,IFITM3,IL1B,MFGE8,MT1H,MYC,TACSTD2,TREM2
IRF9	1.071	transcription regulator			1.47e-05	IFI27,IFITM1,MX1
PRPF4	1.071	other			0.0065	CCL5
H1FX	1.069	other			0.0384	ALOX15B
E2F3	1.068	transcription regulator		1.432	4.04e-06	MT1F,MT1G,MT1H,MT1X,MYC,S100A8,THBS1
CYBA	1.067	enzyme			0.0321	SOD2
IL1R1	1.066	transmembrane receptor			0.0321	IL1B
IRAK1	1.065	kinase			0.0384	IL1B
YWHAZ	1.064	enzyme			0.0321	TSC22D3
CDC45	1.062	other			0.0065	MYC
LILRB4	1.061	other			0.0446	IL1B
THBD	1.06	transmembrane receptor			0.0194	IL1B
PNPT1	1.057	enzyme			0.0257	MYC
CAMP	1.057	other			0.0318	CCL5,IL1B
HNRNPA2B1	1.053	other			0.00209	CD24,CLDN1,CRIP1,FSCN1,MYC
TAF5	1.053	transcription regulator			0.0384	ETS2
IL10	1.051	cytokine		1.285	8.66e-06	CCL18,CCL5,CD14,CD163,FCGR2B,IL1B	20 (3)
AIM2	1.05	other			0.0065	IL1B
RELB	1.048	transcription regulator			0.000491	IL1B,MYC,SOD2	13 (5)
PROK2	1.047	other			0.0321	IL1B
CLDN7	1.045	other	Inhibited	-2	0.00192	LYSMD2,MT1A,MT1X,MT2A
ICAM1	1.045	transmembrane receptor			0.0446	MYC
ACTL6A	1.044	other			0.000125	ETS2,MYC
BCL2L1	1.044	other			0.000555	ECM1,IL1B,THBS1
WBSCR22	1.044	enzyme			0.0321	TSC22D3
SMARCB1	1.043	transcription regulator			0.000625	IFITM1,MX1,MYC
RPA2	1.043	other			0.0129	MYC
NUPR1	1.04	transcription regulator		0	0.016	CXCL5,IRS2,MMP12,MT1X,MYC,RILPL2,SLC16A10,SLC39A8
MAP3K7	1.039	kinase			0.00127	CCL5,CFB,IL1B	16 (7)
CNOT7	1.039	transcription regulator			4.32e-08	CLDN1,IFI27,IFI44L,IFI6,IFITM1,ISG15	10 (2)
RPL15	1.034	other			0.0129	MYC
CD44	1.032	enzyme			0.00353	IFITM2,IL1B,IRAK3
CTSB	1.032	peptidase			0.0257	IL1B
TAB1	1.03	enzyme			0.000377	CCL5,CFB,IL1B	11 (6)
MTF1	1.03	transcription regulator			0.0065	MT2A
CD69	1.03	transmembrane receptor			0.0194	S100A9
TRAF3IP2	1.03	other			0.0384	ISG15
ERF	1.029	transcription regulator			0.0065	MYC
IL25	1.027	cytokine			0.00222	CCL5,IL1B	12 (5)
MED26	1.027	transcription regulator			0.0065	MYC
PRKDC	1.027	kinase			0.0257	EGR2
PAF1	1.026	other	Activated	2.646	1.81e-08	CCL5,IDO1,IFI44L,IFITM3,ISG15,ISG20,SOD2
IL27	1.026	cytokine		0.277	3.14e-05	CCL5,CD14,CD163,IL1B,MRC1
MAP2K7	1.025	kinase			0.0257	CCL5
mir-29	1.024	microrna			0.000327	CCL8,CLDN1,IDO1
MSR1	1.024	transmembrane receptor			0.0129	ISG15
FANCA	1.024	other			0.0257	IL1B
CBX3	1.023	transcription regulator			0.0446	MYC
RXRG	1.023	ligand-dependent nuclear receptor			0.0384	PDK4
KLF11	1.022	transcription regulator			0.00599	PDK4,SOD2
EP300	1.022	transcription regulator			0.00988	CEBPA,MYC,SOD2	12 (4)
ZXDC	1.022	transcription regulator			0.0194	CD14
TCF4	1.022	transcription regulator			0.0194	CD24,MYC
NCOA5	1.022	other			0.0065	MYC
SETD7	1.022	enzyme			0.0129	MYC
TREM1	1.021	transmembrane receptor		-0.193	1.02e-15	ATP1B1,CCL18,CCL23,CCL5,CFB,CXCL5,EGR2,ETS2,IDO1,IL1B,ISG15,MMP19,MT1E,MT1F,MT1M,SLC1A3,THBS1
ATF1	1.021	transcription regulator			0.00362	SOD2,THBS1
IRF8	1.02	transcription regulator			0.00666	ISG15,LSP1
FOXL2	1.02	transcription regulator			0.0434	SOD2,SPRY1
PRDM5	1.019	transcription regulator			0.0148	ETS2,EVL,MYC
CUL4A	1.019	other			0.0129	SOD2
CDK8	1.018	kinase			0.0446	MYC
RELA	1.017	transcription regulator	Activated	2.144	0.000387	CCL5,CXCL5,FSCN1,IL1B,MYC,SOD2	26 (5)
NFATC1	1.016	transcription regulator			0.0446	MYC
ROR2	1.016	kinase			0.0321	CEBPA
FAS	1.015	transmembrane receptor			0.0265	CEBPD,SOD2
PRKACA	1.014	kinase			0.0129	MYC
SELPLG	1.014	other			0.0152	IDO1,IL1B
TOP2A	1.013	enzyme			0.0065	MYC
RBL1	1.013	transcription regulator			0.000699	MT1G,MYC,THBS1
HTR7	1.013	g-protein coupled receptor			0.0194	THBS1
RAC1	1.012	enzyme			0.00416	MYC,SOD2	10 (4)
MTTP	1.012	transporter			0.0257	GPT
TRPM2	1.012	ion channel			0.0384	SOD2
IFNA21	1.011	cytokine			0.0065	MX1
KIAA1524	1.011	other			0.00668	CFB,GPR183,PDK4
PIK3CA	1.01	kinase			0.00114	CD14,IRS2
IFNA7	1.01	cytokine			0.0065	MX1
TFAP2B	1.01	transcription regulator			0.0384	SOD2
SPHK2	1.01	kinase			0.0194	CCL5
DPP4	1.01	peptidase			0.0384	EGR2
HMOX1	1.009	enzyme			0.00206	CXCL5,IL1B,THBS1
IFNA14	1.008	cytokine			0.0065	MX1
TAS1R3	1.008	g-protein coupled receptor			0.0129	DDIT4
AHR	1.007	ligand-dependent nuclear receptor			0.00078	CCL5,IL1B,MYC	14 (6)
APBB1	1.007	transcription regulator			0.0129	MYC
DR1	1.007	transcription regulator			0.0194	ETS2
WISP2	1.007	growth factor			0.0228	CD24,CLDN1
HSF2	1.006	transcription regulator			0.00146	HSPA7,IL1B
RARB	1.005	ligand-dependent nuclear receptor			0.00969	IFI27,IFITM1	7 (2)
ONECUT1	1.005	transcription regulator			0.00182	CEBPA,CEBPD
WT1	1.005	transcription regulator		-1.067	0.00458	IL1B,MT1X,MYC,THBS1
PGF	1.005	growth factor			0.0321	IL1B
GNB2L1	1.004	enzyme			0.000861	CCL5,ISG15	3 (2)
IFNA2	1.003	cytokine	Activated	2.797	6.73e-08	IFI27,IFI44L,IFI6,IFITM1,IFITM3,ISG15,ISG20,MX1	11 (3)
MAVS	1.003	other			0.00222	IL1B,ISG15
HOTAIR	1.003	other			0.00265	IFITM1,MX1
MYD88	1.003	other			0.00811	CCL5,IL1B	10 (4)
RPRD1B	1.003	other			0.0129	MYC
RRM2	1.003	enzyme			0.0129	THBS1
SMPD2	1.003	enzyme			0.0257	IL1B
ESR2	1.003	ligand-dependent nuclear receptor			0.0265	MYC,NDRG2
EFNA3	1.003	kinase			0.0304	FABP5,TNFRSF6B
BTK	1.002	kinase		-1.633	6.58e-07	IFI44L,IFITM1,IL1B,ISG15,ISG20,MX1
AGT	1.002	growth factor			0.0446	ALOX15
TLR7	1.001	transmembrane receptor	Activated	2.449	1.46e-05	IFI44L,IFITM1,IL1B,ISG15,ISG20,MX1	8 (3)
IL21	1.001	cytokine			0.00733	CCL5,FCGR2B,IDO1
LAMA3	1.001	other			0.0129	IL1B
IFNA1/IFNA13	1	cytokine			2.19e-05	IFI6,ISG15,MX1	8 (3)
ITIH2	1	other			0.0194	TNFAIP6
ITIH1	1	other			0.0194	TNFAIP6
ZNF366	-1.642	transcription regulator			0.0129	TSC22D3
CEBPA	-1.546	transcription regulator		-0.156	8.93e-08	CEBPA,IFI27,IFI6,ISG15,MT2A,MYC,S100A9,SOD2,TBXAS1
JUN	-1.397	transcription regulator		0.447	8.08e-06	CCL8,CXCL5,GPT,IL1B,IL7R,MYC,SOD2	10 (3)
PTRF	-1.31	transcription regulator			0.0065	MYC
TNF	-1.297	cytokine	Activated	2.581	1.04e-10	ALOX15B,CCL18,CCL5,CD163,CFB,CTSC,CXCL5,IDO1,IL1B,IL7R,IRAK3,MMP12,MYC,S100A8,S100A9,SOD2,TNFRSF6B,TPST1,TSC22D3	29 (9)
MYH9	-1.269	enzyme			0.0065	MYC
GLIPR1	-1.232	other			0.0065	MYC
CD40	-1.227	transmembrane receptor		1.222	0.00294	CCL5,FCGR2B,IL1B,SLAMF1	11 (5)
KDM2B	-1.216	enzyme			0.0446	CD24
PYCARD	-1.213	transcription regulator			0.0257	IL1B
LILRA2	-1.209	other			0.00182	CD1B,MRC1
ITGAX	-1.207	transmembrane receptor			0.0257	IL1B
MAP3K14	-1.194	kinase			0.0152	CCL5,TNFAIP6
NFE2	-1.192	transcription regulator			0.0384	TBXAS1
BCOR	-1.19	transcription regulator			0.00265	ISG15,LSP1
IRF4	-1.172	transcription regulator			0.0465	IL7R,MYC
RXRA	-1.171	ligand-dependent nuclear receptor			0.0465	CEBPA,CEBPD
JUP	-1.169	other			0.0194	MYC
HSPH1	-1.168	other			0.0129	MYC
KCNN4	-1.165	ion channel			0.000413	CCL5,TSC22D3	8 (2)
STK40	-1.155	kinase			0.000249	CXCL5,IL1B
INPP5D	-1.149	phosphatase			0.0194	IRAK3
LIMK1	-1.148	kinase			0.0129	MYC
ZMIZ1	-1.134	other			0.0065	MYC
VEGFB	-1.134	growth factor			0.0065	MMP12
TNFRSF12A	-1.134	transmembrane receptor			0.0384	CCL5
EPAS1	-1.132	transcription regulator			0.018	C1QA,CLDN1,IRS2
PPARG	-1.131	ligand-dependent nuclear receptor			0.000587	ALOX15B,GPT,IL1B,PDK4
CSF1	-1.121	cytokine			0.000865	CD163,IL1B,MMP12	22 (4)
CDH1	-1.119	other			0.000865	IFI27,IFITM1,MMP19
RUNX3	-1.118	transcription regulator			0.0446	IL1B
DAPK1	-1.114	kinase			0.0129	IL1B
NCR3	-1.113	transmembrane receptor			0.0446	CCL5
STK4	-1.111	kinase			0.0446	IL7R
RPL21	-1.106	other			0.0065	MYC
IRF3	-1.098	transcription regulator			0.00191	CCL5,IFI6,ISG15
TGM2	-1.095	enzyme		1.961	8.25e-07	IFI6,IL1B,LOC645166,LSP1,MAFB,MERTK,MT2A,MYC,S100A8,THBS1
VCP	-1.095	enzyme			0.0384	CCL5
MAP3K11	-1.084	kinase			0.0194	MYC
AFF4	-1.079	transcription regulator			0.0129	MYC
CDK9	-1.069	kinase			0.000241	CCL5,MYC,PDK4
RPS20	-1.069	other			0.0065	MYC
PRR13	-1.068	other			0.0065	THBS1
NFATC3	-1.067	transcription regulator			0.000861	AIF1,DDIT4
SNRK	-1.066	kinase			0.0257	MYC
HRAS	-1.063	enzyme			0.0194	IL1B,MYC
ADTRP	-1.06	other			0.0065	TFPI
RBCK1	-1.06	transcription regulator			0.0257	MYC
RPS6KA3	-1.058	kinase			0.000413	FSCN1,MYC
KMT5B	-1.057	enzyme			0.000618	MT2A,TSC22D3
TDG	-1.056	enzyme			0.0065	MYC
IFNLR1	-1.053	transmembrane receptor			0.0129	MX1
SMPD1	-1.053	enzyme			0.0194	CCL5
CSF1R	-1.053	kinase			0.0384	MYC
ESR1	-1.052	ligand-dependent nuclear receptor		-0.223	0.0017	CEBPA,DDIT4,IFI44L,ISG20,MYC,SLC39A8,TNFAIP6,TSC22D3
RARRES3	-1.051	enzyme			0.000618	CCL5,ISG15	3 (2)
FAM103A1	-1.051	other			0.0129	MYC
PRKCD	-1.049	kinase		-0.391	0.000859	ETS2,IL1B,MMP12,MYC,SPRY1	12 (4)
BCL11B	-1.049	transcription regulator			0.00362	IL7R,SPRY1
NFAT5	-1.049	transcription regulator			0.0257	DDIT4
CSF2	-1.048	cytokine		0.934	4.73e-09	CCL18,CD1B,CD1C,CD24,CTSC,EGR2,FCGR2B,IL1B,MYC
CBX4	-1.048	transcription regulator			0.0257	MYC
GAPDH	-1.046	enzyme			0.00116	IFI6,IFITM1,IFITM2
IFNG	-1.045	cytokine	Activated	3.162	1.55e-11	AIF1,ALOX15,C1QA,C1QB,C1QC,CCL18,CCL5,CD163,IDO1,IFI27,IFI44L,IFI6,IL1B,ISG15,ISG20,MX1,SOD2	20 (4)
HLX	-1.044	transcription regulator			0.00969	CLDN1,MYC
MAP2K4	-1.044	kinase			0.0257	CCL5
DDB2	-1.044	other			0.0446	SOD2
FOXO1	-1.042	transcription regulator			0.0143	EGR2,IRS2,MYC
NPM1	-1.041	transcription regulator			0.0384	SOD2
WAC	-1.04	other			0.0384	PDK4
CASP1	-1.039	peptidase			0.0194	IL1B
EFNA1	-1.039	other			0.0465	FABP5,TNFRSF6B
MAPK1	-1.037	kinase	Inhibited	-2.828	1.31e-05	CCL5,CFB,IFI27,IFI6,IFITM1,IFITM3,ISG15,ISG20
PRKACB	-1.036	kinase			0.0129	MYC
TP63	-1.035	transcription regulator	Activated	2.176	0.00916	IL1B,MFGE8,MYC,S100A8,THBS1
SH3KBP1	-1.031	other			0.0384	MYC
ADRB2	-1.029	g-protein coupled receptor			0.0446	ATP1B1
CACTIN	-1.028	other			0.0129	CCL5
ATAD2	-1.027	enzyme			0.0194	MYC
CBX5	-1.027	transcription regulator		-0.447	0.00073	CD24,CXCL5,GSTT1,TACSTD2,TNFRSF6B
JAG2	-1.026	growth factor			0.00105	CCL5,CXCL5,IL1B
PRKRA	-1.026	other			0.0384	THBS1
SPI1	-1.025	transcription regulator	Inhibited	-2.828	4.56e-12	C1QC,FCER1A,IL1B,MT1A,MT1E,MT1F,MT1G,MT1H,MT1X,MT2A
CALR	-1.025	transcription regulator			0.0194	CEBPA
IL4	-1.023	cytokine		-0.488	5.54e-11	ALOX15,CCL18,CCL23,CD14,CD163,CD1B,CD1C,FCGR2B,IDO1,IL1B,MRC1
MECP2	-1.023	transcription regulator			0.000865	ENPP4,MT1A,MT1G
SLC39A13	-1.022	transporter			0.0065	MT1A
POLDIP3	-1.022	other			0.0129	ISG15
PPP1R1B	-1.022	phosphatase			0.0321	MYC
PSMD4	-1.022	other			0.0321	CD14
PELP1	-1.021	other			0.00151	MRC1,MYC,TCN2
SP3	-1.021	transcription regulator			0.0197	ALOX15B,SLC39A8,SOD2
TRAF3	-1.02	other			0.00312	IL1B,ISG15
ENO1	-1.02	enzyme			0.0129	MYC
TRAF4	-1.02	other			0.0257	CCL5
EHF	-1.02	transcription regulator			0.00988	S100A8,S100A9,TFPI
UFD1L	-1.019	peptidase			0.0257	CCL5
NLRP1	-1.018	other			0.0065	IL1B
RPS14	-1.017	translation regulator			0.0065	MYC
STAT5B	-1.017	transcription regulator			0.0446	MYC
MS4A1	-1.017	other			0.0321	MYC
TARBP2	-1.017	other			0.0384	THBS1
F7	-1.016	peptidase			0.0123	IL1B,MYC
RNASE2	-1.015	enzyme		1.99	2.66e-05	CCL23,CCL5,CCL8,CXCL5
NOXO1	-1.015	other			0.0129	SOD2
RGS3	-1.015	other			0.0194	MYC
mir-130	-1.015	microrna			0.0384	MAFB
PLA2G4A	-1.014	enzyme			0.0321	IL1B
HOXC11	-1.014	transcription regulator			0.0194	CD24
IL3	-1.013	cytokine		1.455	7.72e-07	CD14,FCGR2A,FCGR2B,IL1B,MYC
NR3C2	-1.013	ligand-dependent nuclear receptor			0.000618	NDRG2,TSC22D3
COL18A1	-1.013	other			0.0091	DDIT4,MYC,THBS1
TAC1	-1.013	other			0.0384	IL1B
PTGS2	-1.012	enzyme			0.000336	CCL5,CXCL5,IL1B,MYC	10 (4)
POPDC2	-1.012	other			0.0129	IL1B
IGF1R	-1.012	transmembrane receptor			0.0152	CCL5,MYC
RBL2	-1.011	other			0.0123	MT1G,MYC
NTRK1	-1.011	kinase			0.0321	SOD2
TLR9	-1.01	transmembrane receptor	Activated	2.449	7.46e-07	CCL5,IFI44L,IFITM1,ISG15,ISG20,MX1	8 (3)
NR3C1	-1.01	ligand-dependent nuclear receptor			0.00407	ATP1B1,C1QTNF1,CCL5,IFI6,IL1B,IL7R,TNFAIP6,TSC22D3
NRXN1	-1.01	transporter			0.0172	SLC1A3,THBS1
MRE11A	-1.01	enzyme			0.0194	MYC
APLN	-1.01	other			0.0257	NCF1
EFNA4	-1.01	kinase			0.0304	FABP5,TNFRSF6B
MAP2K6	-1.01	kinase			0.0384	CCL8
KDM5B	-1.009	transcription regulator		-1.677	5.42e-05	FABP5,ISG15,MT1E,MT1F,MT1H,MT1X
CDKN2A	-1.009	transcription regulator			0.0374	CCL18,MRC1
NR4A1	-1.009	ligand-dependent nuclear receptor			0.0384	CCL5
RACGAP1	-1.008	transporter			0.0065	CD14
AR	-1.008	ligand-dependent nuclear receptor			0.0279	ALOX15B,ETS2,MYC,THBS1
FLT3	-1.008	kinase			0.0321	MYC
SP1	-1.008	transcription regulator			0.0227	ALOX15B,CEBPD,MYC,SLC39A8,SOD2
IL17A	-1.007	cytokine	Activated	2.22	1.47e-05	CD14,CD163,CXCL5,IL1B,MRC1
HDAC9	-1.007	transcription regulator			0.0257	CEBPA
STK17A	-1.006	kinase		-1.987	2.09e-07	MT1H,MT1M,MT1X,SOD2
IFNB1	-1.006	cytokine		1.993	7.62e-05	IDO1,IFI27,ISG15,MX1	8 (3)
PAEP	-1.006	other			0.00265	CCL5,CXCL5
IFNA8	-1.006	cytokine			0.0129	MX1
RBM5	-1.006	other			0.0332	IFITM3,ISG15
IGF2	-1.006	growth factor			0.0384	MMP12
DYRK1B	-1.006	kinase			0.0446	SOD2
HGF	-1.005	growth factor			4.33e-05	CCL5,ISG15,MERTK,MYC,S100A9,THBS1
IFNA10	-1.005	cytokine			0.0065	MX1
IFNA4	-1.005	cytokine			0.0065	MX1
INHBA	-1.005	growth factor			0.0142	ETS2,MAFB
GJA1	-1.004	transporter			0.0129	THBS1
CD47	-1.004	transmembrane receptor			0.0257	IL1B
TLR3	-1.003	transmembrane receptor	Activated	2.181	6.73e-08	CCL5,CFB,IFI44L,IFI6,IL1B,ISG15,ISG20,MX1	14 (6)
BCAS3	-1.003	other			0.0129	MYC
IFNL1	-1.002	cytokine	Activated	2.781	4.95e-09	IFI27,IFI44L,IFI6,IFITM1,IFITM3,ISG15,ISG20,MX1	11 (3)
CD40LG	-1.002	cytokine			0.0174	CCL18,FCGR2B,IL1B
SATB1	-1.002	transcription regulator		-1.969	0.00294	EPSTI1,MT1A,PIK3IP1,TSC22D3
SOX11	-1.002	transcription regulator			0.0107	CCL5,CD24,CD52
ECSIT	-1.002	transcription regulator			0.0123	IL1B,SOD2
E2F2	-1.001	transcription regulator			0.00416	MT1G,MYC
IL5	-1	cytokine		1	0.000265	CD24,CTSC,EGR2,FCGR2B
NPSR1	-1	g-protein coupled receptor			0.0257	MYC
NPLOC4	-1	other			0.0257	CCL5
TBP	-1	transcription regulator			0.0142	ETS2,MYC
IL13		cytokine	Inhibited	-2.385	1.53e-16	ADAMDEC1,ALOX15,CCL18,CCL5,CD14,CD163,CD1B,CD1C,CD52,CTSC,CXCL5,EVL,IL1B,IRAK3,MRC1,MS4A4A,MT1X,THBS1
IgG		complex		-0.169	1.33e-11	ATP1B1,CCL5,CEBPD,CTSC,FABP5,FCGR2B,IFITM1,IFITM3,IL1B,ISG15,MYC,TACSTD2
Gm-csf		group		0.651	9.33e-08	CCL23,CD14,CD163,CD1B,IL1B,MRC1
PDGF BB		complex		1	6.28e-07	CCL8,EGR2,GPR183,IL1B,MMP12,MYC,THBS1	12 (3)
TERT		enzyme			3.44e-06	IL1B,ISG15,MX1,MYC,SOD2	13 (4)
TLR4		transmembrane receptor	Activated	2.172	4.84e-06	CCL5,CCL8,IL1B,IRAK3,MX1,SOD2	18 (8)
PRL		cytokine	Activated	2.449	9.36e-06	EPSTI1,IFI44L,IFI6,IFITM1,ISG15,MYC	10 (2)
TCR		complex			1e-05	IFI44L,IFI6,IL7R,ISG15,ISG20,MX1,MYC,SLAMF1	21 (3)
FANCC		other			1.8e-05	ATP1B1,IFI44L,IL1B,MX1,TACSTD2
IFN Beta		group			6.02e-05	IDO1,IFI6,MX1,SPRY1	8 (2)
Histone h3		group			0.00021	IFI6,IL1B,MT1G,MX1,NCF1,PALLD,SOD2
ARF6		transporter			0.000249	CCL5,ISG15	3 (2)
PGR		ligand-dependent nuclear receptor		-1.131	0.000309	ATP1B1,CCL8,IFI27,MYC,S100A8,TSC22D3
P38 MAPK		group		0.181	0.00036	CCL5,CCL8,EGR2,IL1B,MMP12,MYC	20 (8)
miR-31-5p (and other miRNAs w/seed GGCAAGA)		mature microrna			0.000413	CXCL5,IL1B
miR-155-5p (miRNAs w/seed UAAUGCU)		mature microrna			0.00078	CCL18,IL1B,MAFB
KL		enzyme			0.000861	MYC,SOD2
ERK1/2		group	Activated	2	0.00093	CCL5,CCL8,CEBPA,IL1B,MYC	12 (4)
TGFB1		growth factor		0.036	0.000964	CCL5,CD163,FSCN1,MMP12,MRC1,MYC,SLC39A8,THBS1	17 (6)
Interferon alpha		group	Activated	2.173	0.00121	IDO1,IFI27,ISG15,ISG20,SPRY1
Immunoglobulin		complex			0.00138	CCL8,FCGR2A,IL1B
Lymphotoxin		complex			0.00222	CCL5,IL1B
MAP2K1/2		group			0.00222	EGR2,IL1B,MYC
NFkB (complex)		complex		1.941	0.00363	CCL5,CCL8,IL1B,LSP1,MYC,SOD2	17 (5)
Hdac		group			0.00374	MT1E,MT1F,MT1H
FGF7		growth factor			0.00473	CEBPA,CEBPD
Cofilin		group			0.0065	MYC
MNK1/2		group			0.0065	MYC
IRAK1/4		group			0.0065	IL1B
ISGF3		complex			0.0065	ISG15
HLA-DR		complex			0.0065	IL1B
IFNA5		cytokine			0.0065	MX1
USP36		peptidase			0.0065	MYC
NCF2		enzyme			0.0065	SOD2
miR-18a-5p (and other miRNAs w/seed AAGGUGC)		mature microrna			0.0065	THBS1
AQUAPORIN		group			0.0065	IL1B
FALEC		other			0.0065	ECM1
IFNA6		cytokine			0.0065	MX1
FSH		complex			0.00819	FILIP1L,ISG20,MT1H,MT1X,MT2A,THBS1
FN1		enzyme			0.00889	CCL5,MYC	11 (5)
Fcer1		complex			0.00969	IDO1,IL1B
Hsp27		group			0.0105	CD14,CD163
IL2		cytokine			0.0111	IL1B,IL7R,NRGN
mir-155		microrna			0.0114	CCL18,IL1B
Gsk3		group			0.0123	IL1B,MYC
TCF		group			0.0129	ECM1,IDO1,IFITM1
IFNA17		cytokine			0.0129	MX1
SARM1		transmembrane receptor			0.0129	CCL5
EIF4F		complex			0.0129	MYC
MTORC2		complex			0.0129	ISG15
hemoglobin		complex			0.0129	CD163
miR-185-3p (and other miRNAs w/seed GGGGCUG)		mature microrna			0.0129	MYC
miR-133a-3p (and other miRNAs w/seed UUGGUCC)		mature microrna			0.0129	FSCN1
mir-133		microrna			0.0129	FSCN1
miR-375-3p (and other miRNAs w/seed UUGUUCG)		mature microrna			0.0129	MYC
HP		peptidase			0.0129	CD163
IFNA16		cytokine			0.0129	MX1
miR-145-5p (and other miRNAs w/seed UCCAGUU)		mature microrna			0.0162	FSCN1,MYC
Igm		complex			0.0172	FCGR2B,MYC
Cpla2		group			0.0194	MYC
RNU1-1		other			0.0194	IDO1
TCF/LEF		group			0.0194	MYC
Collagen type I		complex			0.0194	CCL5
IL13RA2		transmembrane receptor			0.0194	MMP12
IGHM		transmembrane receptor			0.0194	SLAMF1
FIGF		growth factor			0.0194	MMP12
HERC5		enzyme			0.0194	CCL5
Ap1		complex			0.0205	MT2A,MYC
SCAVENGER receptor CLASS A		group			0.0257	CCL5
Nc2		complex			0.0257	MYC
miR-219a-5p (and other miRNAs w/seed GAUUGUC)		mature microrna			0.0257	CD14
ITGAM		transmembrane receptor			0.0257	IL1B
EFNA5		kinase			0.0278	FABP5,TNFRSF6B
ERN1		kinase			0.0278	GPT,IFITM1
Fcgr2		group			0.0321	CCL5
NFAT (complex)		complex			0.0321	AIF1
MKNK1		kinase			0.0321	MYC
miR-208a-3p (and other miRNAs w/seed UAAGACG)		mature microrna			0.0321	CD14
miR-130a-3p (and other miRNAs w/seed AGUGCAA)		mature microrna			0.0321	MAFB
IRAK2		kinase			0.0321	IL1B
IL17F		cytokine			0.0321	CXCL5
FGF8		growth factor			0.0374	CRIP1,SLC27A3
caspase		group			0.0384	CD14
VIPAS39		other			0.0384	THBS1
Hedgehog		group			0.0384	MYC
HLA-DQ		complex			0.0384	IL1B
Cdk		group			0.0384	CCL5
PLD1		enzyme			0.0384	MYC
mir-148		microrna			0.0384	PIK3IP1
mir-296		microrna			0.0384	IL1B
mir-145		microrna			0.0384	FSCN1
C5AR1		g-protein coupled receptor			0.0384	IL1B
SMO		g-protein coupled receptor			0.0384	MYC
Growth hormone		group			0.0389	MYC,PDK4
RNA polymerase II		complex			0.0426	GPT,MYC,SOD2
EFNA2		kinase			0.0434	FABP5,TNFRSF6B
Fc gamma receptor		group			0.0446	CCL18
Alpha catenin		group			0.0446	MYC
IFN type 1		group			0.0446	ISG15
IL11		cytokine			0.0446	IL1B
U1 snRNP		complex			0.0446	CCL5
GFI1		transcription regulator			0.00017	CEBPA,ETS2,MYC
SUV39H1		enzyme			0.0446	SOD2
SALL4		transcription regulator			0.0321	CEBPA
Creb		group			0.045	CEBPD,FSCN1
Akt		group			0.045	MMP12,MYC
HTATIP2		transcription regulator			0.0321	MYC

## Sheet: Networks
ID	Molecules in Network	Score	Focus Molecules	Top Diseases and Functions
1	ATP1B1,CCL5,CCL8,CCL23,CD14,CD163,CD1B,CXCL5,Fcer1,FCER1A,FCGR2B,Gm-csf,IDO1,IFI6,IFI27,IFITM3,IFN Beta,IgG,IL1B,Interferon alpha,ISG15,ISG20,LSP1,MMP19,MRC1,MX1,NDRG2,NFkB (complex),RNASE1,SLAMF1,SPRY1,TACSTD2,TCR,TSC22D3,ZNF366	51	28	Immunological Disease, Antimicrobial Response, Inflammatory Response
2	ADORA3,Akt,Ap1,CCL18,CD3,CD52,Creb,EGR2,ERK,ERK1/2,ETS2,FCGR2A,FPR1,FSCN1,GPR183,Hsp27,IL7R,IRS2,Jnk,MAP2K1/2,Mapk,MMP12,MT2A,NCF1,P38 MAPK,PALLD,PDGF BB,PDK4,PI3K (complex),PIK3IP1,Pkc(s),Rac,S100A8,S100A9,THBS1	32	20	Cardiovascular Disease, Cellular Movement, Hematological System Development and Function
3	ARHGEF5,ATP13A2,BCR (complex),CD7,CD24,CD1C,CEBPA,CEBPD,DCTPP1,ECM1,estrogen receptor,FILIP1L,FSH,GPT,Hdac,Histone h3,IFITM1,Immunoglobulin,MT1E,MT1F,MT1G,MT1H,MT1X,MYC,p85 (pik3r),RAP1GAP,RNA polymerase II,SOD2,STK17A,TBXAS1,TCF,TFPI,VLDLR,WNT7B,ZNF302	27	18	Cancer, Organismal Injury and Abnormalities, Reproductive System Disease
4	AIF1,ALOX15,C1QA,C1QB,C1QC,CCL18,CD163,CFB,DLEU1,EGFR,GCH1,GSTT1,HSPG2,IFI6,IFNG,IL17RB,IRAK3,LILRA5,LOC645166,MAFB,MERTK,MMP8,OASL,PLA2G5,SERPINB9,SH3PXD2B,Sod,STAT,STAT5A,TGM2,TNF,TNFRSF6B,TPST1,U1 snRNP,ULBP1	25	17	Connective Tissue Disorders, Inflammatory Disease, Skeletal and Muscular Disorders
5	ADAMDEC1,BTG1,C1QTNF1,CASP4,CTSC,CYFIP2,DGKA,EIF2AK2,EMP1,EPB41L3,EVL,GLIPR1,IFI6,IFITM2,IL2,IL13,IL7R,IPO7,IRS2,KCNN4,MS4A4A,MT1M,MT1X,NR3C1,NRGN,PRKRA,RPS6KA3,SLC27A3,STK17A,SYVN1,TNFAIP6,TNFSF9,TP53,TRAF4,YWHAG	21	15	Cellular Growth and Proliferation, Cell Death and Survival, Small Molecule Biochemistry
6	AGT,C1orf54,CHD4,CLDN1,CLDN7,CRIP1,DHRS9,EFNB1,EPCAM,ESPNL,ETV5,GDF15,HNRNPA2B1,HSF1,HSF2,HSPA7,ING1,LYSMD2,MFGE8,MT1X,MXD1,NUPR1,PDK1,PRKACA,RBP1,RILPL2,S100A6,SAP30,SERPINH1,SLC16A10,SLC39A8,SMARCA4,SMARCC1,SRSF1,TREM2	19	14	Cell Death and Survival, Cell Cycle, Cell Morphology
7	AGT,ALOX15B,APOE,ATF4,CD69,CRISPLD2,CXCL11,CYP1B1,DDIT4,DNMT3A,EDN1,EFNA1,EFNA5,ENPP4,EPSTI1,ESR1,EZH2,FABP5,FLT1,HDL-cholesterol,Hsp27,ICOSLG/LOC102723996,IFI44L,MECP2,MT1A,NOS3,PLA2G4A,PLTP,PRL,SCARB1,SEMA4A,SGK1,SIN3A,SLC1A3,VEGFA	14	11	Cellular Movement, Cellular Growth and Proliferation, Tissue Development
8	GLDN,TSPYL5	2	1	Cell-To-Cell Signaling and Interaction, Cellular Assembly and Organization, Cellular Function and Maintenance
9	PELP1,TCN2	2	1	Hereditary Disorder, Metabolic Disease, Nutritional Disease
10	EIF4EBP1,GPAT3,p70 S6k	2	1	Cancer, Cellular Development, Cellular Growth and Proliferation
11	NADPH oxidase,NCF1C,TAL1	2	1	Hereditary Disorder, Immunological Disease, Inflammatory Disease
