# Supplementary material for: Dexamethasone and Monophosphoryl Lipid A Induce a Distinctive Profile on Monocyte-Derived Dendritic Cells through Transcriptional Modulation of Genes Associated With Essential Processes of the Immune Response
Source: Front Immunol. 2017 Oct 23;8:1350. doi: 10.3389/fimmu.2017.01350 (PMC5660598; doi:10.3389/fimmu.2017.01350)
Supplement: Table S5 — Functional and pathway analysis of DM-DCs genes from Cluster 6. [file Table_5.XLSX]

## Sheet: Dataset
Gene symbol	Entrez gene name	Entrez reannotated	False Discovery Rate (vs untreated DCs)	Fold change	Networks	Location	Type(s)	Biomarker Application(s)	Drug(s)
ADAMDEC1	ADAM-like, decysin 1	27299	0	2.0214	1	Extracellular Space	peptidase
ADAMDEC1	ADAM-like, decysin 1	27299	6.66281e-05	1.50751	1	Extracellular Space	peptidase
ALOX15B	arachidonate 15-lipoxygenase, type B	247	0	2.18607	1	Cytoplasm	enzyme	diagnosis,disease progression
C1QTNF1	C1q and tumor necrosis factor related protein 1	114897	0	2.99506	4	Extracellular Space	other
CXCL5	chemokine (C-X-C motif) ligand 5	6374	0	1.5561	1	Extracellular Space	cytokine
ENPP4	ectonucleotide pyrophosphatase/phosphodiesterase 4 (putative)	22875	0	1.52682	3	Cytoplasm	enzyme
EPB41L3	erythrocyte membrane protein band 4.1-like 3	23136	1.27142e-05	1.50929	3	Plasma Membrane	other
FILIP1L	filamin A interacting protein 1-like	11259	0	1.51608	2	Nucleus	other
FPR1	formyl peptide receptor 1	2357	5.38651e-05	1.83757	2	Plasma Membrane	G-protein coupled receptor
FPR2	formyl peptide receptor 2	2358	0.00463	1.51806	2	Plasma Membrane	G-protein coupled receptor
GPR183	G protein-coupled receptor 183	1880	1.72231e-05	1.54029	2	Plasma Membrane	other
IRAK3	interleukin 1 receptor associated kinase 3	11213	0	1.61736	1	Cytoplasm	kinase
LYSMD2	LysM, putative peptidoglycan-binding, domain containing 2	256586	0	1.63886	3	Other	other
MERTK	MER proto-oncogene, tyrosine kinase	10461	0	1.51905	1	Plasma Membrane	kinase
MFGE8	milk fat globule-EGF factor 8 protein	4240	0.000129743	1.83064	2	Extracellular Space	other
MMP19	matrix metallopeptidase 19	4327	0	1.55183	1	Extracellular Space	peptidase		marimastat
MT1A	metallothionein 1A	4489	1.44333e-05	2.63313	3	Cytoplasm	other
MT1E	metallothionein 1E	4493	0	3.12816	2	Other	other
MT1F	metallothionein 1F	4494	2.22531e-05	2.30124	2	Other	other
MT1G	metallothionein 1G	4495	0	4.35091	3	Nucleus	other
MT1H	metallothionein 1H	4496	0	4.23454	2	Other	other
MT1M	metallothionein 1M	4499	1.44333e-05	2.92719	1	Other	other
MT1X	metallothionein 1X	4501	1.27142e-05	2.49017	1,2	Other	other	diagnosis
MT2A	metallothionein 2A	4502	1.72231e-05	2.97619	2	Cytoplasm	other
MYC	v-myc avian myelocytomatosis viral oncogene homolog	4609	0	1.88195		Nucleus	transcription regulator	diagnosis,efficacy,prognosis,response to therapy,unspecified application
NAMPT	nicotinamide phosphoribosyltransferase	10135	0.000594	1.53727	1	Extracellular Space	cytokine	diagnosis,prognosis
NCF1	neutrophil cytosolic factor 1	653361	1.72231e-05	2.13272	2	Cytoplasm	enzyme	efficacy
NCF1C	neutrophil cytosolic factor 1C pseudogene	653361	9.61398e-05	1.85594	3	Cytoplasm	enzyme
OLFML2B	olfactomedin like 2B	25903	0	2.28598		Extracellular Space	other
RILPL2	Rab interacting lysosomal protein-like 2	196383	0	1.54679	1	Cytoplasm	other
RPL23AP7	Ribosomal Protein L23a Pseudogene 7	284942	0.000499774	1.61398		Cytoplasm	other
S100A8	S100 calcium binding protein A8	6279	9.62033e-05	1.59054	2	Cytoplasm	other	diagnosis,efficacy,unspecified application
SLAMF1	signaling lymphocytic activation molecule family member 1	6504	1.44333e-05	1.6795	3	Plasma Membrane	transmembrane receptor
SLC16A10	solute carrier family 16 (aromatic amino acid transporter), member 10	117247	0	1.95225	1	Plasma Membrane	transporter
SLC1A3	solute carrier family 1 (glial high affinity glutamate transporter), member 3	6507	0	2.00061	1	Plasma Membrane	transporter		riluzole
SLC39A8	solute carrier family 39 (zinc transporter), member 8	64116	3.58432e-05	1.86778	1	Extracellular Space	transporter
SLC39A8	solute carrier family 39 (zinc transporter), member 8	64116	0.000241182	1.73276	1	Extracellular Space	transporter
SPRY1	sprouty RTK signaling antagonist 1	10252	0.00165713	1.57162	1	Cytoplasm	other
TFPI	tissue factor pathway inhibitor	7035	0	1.75599	1	Extracellular Space	other		dalteparin
THBS1	thrombospondin 1	7057	0.00310202	1.57622	2	Extracellular Space	other	diagnosis,efficacy
TNFRSF6B	tumor necrosis factor receptor superfamily member 6b	8771	0	2.04266	1	Plasma Membrane	transmembrane receptor
TNFRSF6B	tumor necrosis factor receptor superfamily member 6b	8771	4.90967e-06	1.52966	1	Plasma Membrane	transmembrane receptor
TPST1	tyrosylprotein sulfotransferase 1	8460	0	1.66954	1	Cytoplasm	enzyme
ZBTB16	zinc finger and BTB domain containing 16	7704	0.00333681	1.50727		Nucleus	transcription regulator

## Sheet: Canonical pathways
Ingenuity Canonical Pathways	-log(p-value)	p-value	Ratio	z-score	Molecules
Granulocyte Adhesion and Diapedesis	2.5	0.00316228	0.0182	NaN	CXCL5,MMP19,FPR1
fMLP Signaling in Neutrophils	1.8	0.0158489	0.0187	NaN	NCF1,FPR1
Agranulocyte Adhesion and Diapedesis	1.41	0.0389045	0.0114	NaN	CXCL5,MMP19
Production of Nitric Oxide and Reactive Oxygen Species in Macrophages	1.39	0.040738	0.0112	NaN	NCF1,S100A8
Leukocyte Extravasation Signaling	1.33	0.0467735	0.0104	NaN	NCF1,MMP19
Coagulation System	1.22	0.060256	0.0286	NaN	TFPI
Inhibition of Matrix Metalloproteases	1.18	0.0660693	0.0263	NaN	MMP19
iNOS Signaling	1.13	0.074131	0.0233	NaN	IRAK3
Glutamate Receptor Signaling	1.02	0.0954993	0.0179	NaN	SLC1A3
Eicosanoid Signaling	0.978	0.105196	0.0161	NaN	ALOX15B
IL-17 Signaling	0.916	0.121339	0.0139	NaN	CXCL5
Toll-like Receptor Signaling	0.911	0.122744	0.0137	NaN	IRAK3
IL-1 Signaling	0.822	0.150661	0.011	NaN	IRAK3
Fcγ Receptor-mediated Phagocytosis in Macrophages and Monocytes	0.813	0.153815	0.0108	NaN	NCF1
HIF1α Signaling	0.784	0.164437	0.01	NaN	MMP19
p38 MAPK Signaling	0.722	0.189671	0.00855	NaN	IRAK3
Gαi Signaling	0.712	0.194089	0.00833	NaN	FPR1
LXR/RXR Activation	0.709	0.195434	0.00826	NaN	S100A8
IL-12 Signaling and Production in Macrophages	0.678	0.209894	0.00763	NaN	S100A8
NF-κB Signaling	0.581	0.262422	0.00592	NaN	IRAK3
IL-8 Signaling	0.552	0.280543	0.00546	NaN	IRAK3
Clathrin-mediated Endocytosis Signaling	0.55	0.281838	0.00543	NaN	S100A8
cAMP-mediated signaling	0.492	0.322107	0.00463	NaN	FPR1
G-Protein Coupled Receptor Signaling	0.435	0.367282	0.00394	NaN	FPR1

## Sheet: Biological functions
Category	p-value	Molecules
Cellular Movement	4.89e-05	ALOX15B,THBS1,S100A8,CXCL5,TFPI,TNFRSF6B,MMP19,FPR1
Cell Morphology	0.000416	THBS1,MT1F,CXCL5,TFPI,TNFRSF6B
Cellular Assembly and Organization	0.000416	EPB41L3,THBS1,TNFRSF6B,FPR1
Cellular Function and Maintenance	0.000416	MT2A,GPR183,THBS1,C1QTNF1,S100A8,CXCL5,TNFRSF6B,FPR1
Lipid Metabolism	0.000522	NCF1,ALOX15B,THBS1,FPR1
Amino Acid Metabolism	0.000522	SLC16A10,SLC1A3
Molecular Transport	0.000522	MT2A,GPR183,SLC16A10,THBS1,SLC1A3,CXCL5,SLC39A8,FPR1
Small Molecule Biochemistry	0.000522	MT2A,GPR183,SLC16A10,NCF1,ALOX15B,THBS1,SLC1A3,FPR1
Cell-To-Cell Signaling and Interaction	0.00123	ALOX15B,THBS1,C1QTNF1,SLC1A3,S100A8,CXCL5,TFPI,TNFRSF6B,MMP19,FPR1
Cell Cycle	0.00179	ALOX15B,THBS1,MT1A
Cellular Development	0.00179	THBS1,MFGE8,CXCL5,TNFRSF6B
Cellular Growth and Proliferation	0.00179	MT2A,SLAMF1,SPRY1,EPB41L3,MT1X,MFGE8,CXCL5,MT1A,GPR183,ALOX15B,THBS1,S100A8,TFPI,TNFRSF6B,MMP19
Nucleic Acid Metabolism	0.00179	GPR183,THBS1,FPR1
Free Radical Scavenging	0.00179	NCF1,NCF1C,FPR1
Cellular Compromise	0.00189	NCF1,THBS1,FPR1
Cell Signaling	0.00281	GPR183,THBS1,S100A8,CXCL5,FPR1
Post-Translational Modification	0.00281	EPB41L3,THBS1,FPR1,MMP19
Carbohydrate Metabolism	0.00358	NCF1,THBS1,FPR1
Protein Trafficking	0.00358	THBS1
Cell Death and Survival	0.00536	THBS1,S100A8,TNFRSF6B
Drug Metabolism	0.00714	SLC16A10,THBS1
Protein Degradation	0.0107	MMP19
Protein Synthesis	0.0107	MMP19
Energy Production	0.023	FPR1
Vitamin and Mineral Metabolism	0.023	GPR183,CXCL5

## Sheet: Upstream regulators
Upstream Regulator	Exp Fold Change	Molecule Type	Predicted Activation State	Activation z-score	p-value of overlap	Target molecules in dataset
SPI1	-1.025	transcription regulator	Inhibited	-2.646	8.48e-12	MT1A,MT1E,MT1F,MT1G,MT1H,MT1X,MT2A
TREM1	1.021	transmembrane receptor		1.134	1.56e-08	CXCL5,MMP19,MT1E,MT1F,MT1M,SLC1A3,THBS1
E2F3	1.068	transcription regulator		1.432	1.93e-08	MT1F,MT1G,MT1H,MT1X,S100A8,THBS1
STK17A	-1.006	kinase			4.07e-07	MT1H,MT1M,MT1X
CLDN7	1.045	other	Inhibited	-2	1.18e-05	LYSMD2,MT1A,MT1X,MT2A
IL13		cytokine	Inhibited	-2.236	1.49e-05	ADAMDEC1,CXCL5,IRAK3,MT1X,THBS1
MECP2	-1.023	transcription regulator			1.73e-05	ENPP4,MT1A,MT1G
KDM5B	-1.009	transcription regulator		-1.992	2.94e-05	MT1E,MT1F,MT1H,MT1X
Hdac		group			8e-05	MT1E,MT1F,MT1H
FSH		complex			9.67e-05	FILIP1L,MT1H,MT1X,MT2A,THBS1
TNF	-1.297	cytokine	Activated	2.401	0.000117	ALOX15B,CXCL5,IRAK3,S100A8,TNFRSF6B,TPST1
RBL1	1.013	transcription regulator			0.00101	MT1G,THBS1
NRXN1	-1.01	transporter			0.00133	SLC1A3,THBS1
NUPR1	1.04	transcription regulator		-0.447	0.00162	CXCL5,MT1X,RILPL2,SLC16A10,SLC39A8
ADTRP	-1.06	other			0.00175	TFPI
MTF1	1.03	transcription regulator			0.00175	MT2A
SLC39A13	-1.022	transporter			0.00175	MT1A
miR-18a-5p (and other miRNAs w/seed AAGGUGC)		mature microrna			0.00175	THBS1
PRR13	-1.068	other			0.00175	THBS1
HMOX1	1.009	enzyme			0.00211	CXCL5,THBS1
RRM2	1.003	enzyme			0.00349	THBS1
GJA1	-1.004	transporter			0.00349	THBS1
TP63	-1.035	transcription regulator			0.00479	MFGE8,S100A8,THBS1
TGM2	-1.095	enzyme			0.00521	MT2A,S100A8,THBS1
HTR7	1.013	g-protein coupled receptor			0.00523	THBS1
EIF3M	1.101	other			0.00523	MT2A
INPP5D	-1.149	phosphatase			0.00523	IRAK3
IGHM		transmembrane receptor			0.00523	SLAMF1
DICER1	1.051	enzyme			0.00524	MT2A,THBS1
EHF	-1.02	transcription regulator			0.00627	S100A8,TFPI
STK40	-1.155	kinase			0.00696	CXCL5
APLN	-1.01	other			0.00696	NCF1
PDGF BB		complex			0.00778	GPR183,THBS1
IL1A	1.101	cytokine			0.00818	CXCL5,MT2A
miR-31-5p (and other miRNAs w/seed GGCAAGA)		mature microrna			0.0087	CXCL5
IL17F		cytokine			0.0087	CXCL5
SP3	-1.021	transcription regulator			0.0101	ALOX15B,SLC39A8
SMAD4	1.079	transcription regulator			0.0103	IRAK3,THBS1
VIPAS39		other			0.0104	THBS1
PRMT6	1.083	enzyme			0.0104	THBS1
KMT5B	-1.057	enzyme			0.0104	MT2A
H1FX	1.069	other			0.0104	ALOX15B
PRKRA	-1.026	other			0.0104	THBS1
TARBP2	-1.017	other			0.0104	THBS1
CD24	1.503	other			0.0129	TFPI,THBS1
WT1	1.005	transcription regulator			0.0139	MT1X,THBS1
CBX5	-1.027	transcription regulator			0.0155	CXCL5,TNFRSF6B
E2F5	1.045	transcription regulator			0.0156	MT1G
NCAM1	-1.009	other			0.0156	THBS1
CHD4	-1.06	enzyme			0.0156	SPRY1
STAT5A	1.076	transcription regulator			0.0163	CXCL5,TNFRSF6B
NMNAT1	1.01	enzyme			0.0173	TFPI
NOS2	-1.018	enzyme			0.0173	S100A8
PAK1	-1.201	kinase			0.019	TFPI
PAEP	-1.006	other			0.0207	CXCL5
CAV1	-1.011	transmembrane receptor			0.0225	TFPI
CSF3	1.011	cytokine			0.0242	FPR1
ATF1	1.021	transcription regulator			0.0242	THBS1
BCL11B	-1.049	transcription regulator			0.0242	SPRY1
AMPK		complex			0.0259	NCF1
PRMT1	1.117	enzyme			0.0259	MT2A
E2F2	-1.001	transcription regulator			0.0259	MT1G
mir-223		microrna			0.0276	MT1E
ELF4	-1.114	transcription regulator			0.0276	MT1G
NCR2	1.018	transmembrane receptor			0.0293	THBS1
TAL1	-1.168	transcription regulator			0.0317	NCF1C,SLAMF1
NAMPT	1.357	cytokine			0.0327	TFPI
E2F1	1.015	transcription regulator			0.0332	MT1G,THBS1
CCL2	1.412	cytokine			0.0343	NCF1
RNASE1	1.769	enzyme			0.036	CXCL5
AR	-1.008	ligand-dependent nuclear receptor			0.0377	ALOX15B,THBS1
SMARCA4	1.074	transcription regulator			0.0389	GPR183,MFGE8,MT1H
ELK1	1.106	transcription regulator			0.0394	THBS1
Histone h3		group			0.0409	MT1G,NCF1
BCL2L1	1.044	other			0.0428	THBS1
RBL2	-1.011	other			0.0444	MT1G
IL1B	1.547	cytokine			0.0446	CXCL5,MT2A
RNASE2	-1.015	enzyme			0.0461	CXCL5
CDH1	-1.119	other			0.0494	MMP19

## Sheet: Networks
ID	Molecules in Network	Score	Focus Molecules	Top Diseases and Functions
1	ADAMDEC1,ALOX15B,BCL11B,CCL20,CD80,CXCL5,F3,IL13,IRAK2,IRAK3,LRP1,MMP9,MMP19,MT1M,MT1X,MYD88,NAMPT,NUPR1,OSCAR,PIGR,PRKCD,RILPL2,RNASE1,RNASE2,SLC16A10,SLC1A3,SLC39A8,SPRY1,TFPI,TNF,TNFRSF6B,TNFSF14,TNFSF15,TPST1,TREM1	31	15	Inflammatory Response, Cellular Movement, Immune Cell Trafficking
2	AMPK,BECN1,BSG,CSF3,CXCR5,E2F3,ERK,ERK1/2,FILIP1L,FPR1,FPR2,FSH,GJA1,GPR183,Hdac,HTR7,IGFBP3,KDM5B,LGALS1,MAP3K5,MFGE8,MT1E,MT1F,MT1H,MT1X,MT2A,NCF1,NCF4,PLC,PRKD1,S100A8,SPI1,STK17A,THBS1,TP63	23	12	Cellular Movement, Inflammatory Response, Hematological System Development and Function
3	ACOT8,ADGRG1,BRCA1,CCNE1,CDH1,CLDN7,DNMBP,DOCK1,ENPP4,EPB41L3,ERG,ETS1,GATA3,GUCY1A3,LMO2,LYSMD2,MECP2,MMP9,MT1A,MT1G,MUC1,NCF1C,NFkB (complex),NOTCH1,NRG1,PI3K p85,PTPN11,RAPGEF5,RASSF1,RELA,SATB1,SLAMF1,SPI1,TAL1,VIM	12	7	Cellular Growth and Proliferation, Cellular Movement, Cellular Development
4	C1QTNF1,NR3C1	2	1	Endocrine System Development and Function, Lipid Metabolism, Small Molecule Biochemistry
